# Supplementary material for: The dipeptidyl peptidase IV inhibitors vildagliptin and K-579 inhibit a phospholipase C: a case of promiscuous scaffolds in proteins
Source: F1000Res. 2015 Jan 29;2:286. Originally published 2013 Dec 27. [Version 3] doi: 10.12688/f1000research.2-286.v3 (PMC4309170; doi:10.12688/f1000research.2-286.v3)
Supplement: Phosphoinositide-specific phospholipase C inhibition data using the dipeptidyl peptidase-IV inhibitors K-579 and LAF-237 — Data set for Fig 2 in the main article, describing the inhibition of Phosphoinositide-specific phospholipase C inhibition using the dipeptidyl peptidase-IV inhibitors K-579 and LAF-237. [file f1000research-2-6538-s0000.tgz]

Archive with 12 entries (12 files):
- Only_liposomes_for_LAF_237.csv
- Only_liposomes_for_K579.csv
- liposomes__PIPLC_plus_1000_nM_K579.csv
- liposomes__PIPLC_plus_100uM_LAF237.csv
- liposomes__PIPLC_plus_100_nM_K579.csv
- liposomes__PIPLC_plus_50uM_LAF237.csv
- liposomes__PIPLC_plus_10uM_LAF237.csv
- liposomes__PIPLC_plus_10_nM_K579.csv
- liposomes__PIPLC_plus_6.25uM_LAF237.csv
- liposomes__PIPLC_plus_1_nM_K579.csv
- liposomes__PIPLC_plus_0_uM_LAF237.csv
- liposomes__PIPLC_plus_0_nM_K579.csv
