# Supplementary material for: The dipeptidyl peptidase IV inhibitors vildagliptin and K-579 inhibit a phospholipase C: a case of promiscuous scaffolds in proteins
Source: F1000Res. 2015 Jan 29;2:286. Originally published 2013 Dec 27. [Version 3] doi: 10.12688/f1000research.2-286.v3 (PMC4309170; doi:10.12688/f1000research.2-286.v3)
Supplement: Phosphoinositide-specific phospholipase C inhibition data using the dipeptidyl peptidase-IV inhibitors K-579 and LAF-237 — Data set for Fig 2 in the main article, describing the inhibition of Phosphoinositide-specific phospholipase C inhibition using the dipeptidyl peptidase-IV inhibitors K-579 and LAF-237. [file f1000research-2-6538-s0000.tgz › Only_liposomes_for_LAF_237.csv]

TIME (min)	Absorbance at 450 nm (liposomes)
0.001666667	0.371207625
0.005	0.371035487
0.008333334	0.371142149
0.011666668	0.370720267
0.015000001	0.37099582
0.018333334	0.371158272
0.021666668	0.370983034
0.025000002	0.370764613
0.028333334	0.370424777
0.03166667	0.370869488
0.035000004	0.37086919
0.038333338	0.371028453
0.041666672	0.370733649
0.045000002	0.370850086
0.048333336	0.370944232
0.05166667	0.370901585
0.055000003	0.370835394
0.058333337	0.370750576
0.061666671	0.37068674
0.065000005	0.370729536
0.068333343	0.370922804
0.071666673	0.37086761
0.075000003	0.370919436
0.078333341	0.370594323
0.081666671	0.370942801
0.085000008	0.370868206
0.088333339	0.370335937
0.091666676	0.370726377
0.095000006	0.370876581
0.098333336	0.370793641
0.101666674	0.370585918
0.105000004	0.370410085
0.108333342	0.370767146
0.111666672	0.371013373
0.11500001	0.370836347
0.11833334	0.370551586
0.12166667	0.371211439
0.125000015	0.371170819
0.128333345	0.371138454
0.131666675	0.370994389
0.135000005	0.37103954
0.138333336	0.37123993
0.141666666	0.371195674
0.145000011	0.371124685
0.148333341	0.371060073
0.151666671	0.37171638
0.155000001	0.371313423
0.158333346	0.371494532
0.161666676	0.370973378
0.165000007	0.371424288
0.168333337	0.371227145
0.171666667	0.371090889
0.175000012	0.370957613
0.178333342	0.370470136
0.181666672	0.370871186
0.185000002	0.370800912
0.188333333	0.370874465
0.191666678	0.370998532
0.195000008	0.371032476
0.198333338	0.370713085
0.201666668	0.370900005
0.204999998	0.370803386
0.208333343	0.370908618
0.211666673	0.370958746
0.215000004	0.370976806
0.218333334	0.370743334
0.221666679	0.3707636
0.225000009	0.370832712
0.228333339	0.370611101
0.231666669	0.370716393
0.234999999	0.370629758
0.238333359	0.370608568
0.24166669	0.37083742
0.24500002	0.370888531
0.24833335	0.371091038
0.251666665	0.37082684
0.255000025	0.370566666
0.258333355	0.370481819
0.261666685	0.370389402
0.265000016	0.370505035
0.268333346	0.370393783
0.271666676	0.371011645
0.275000006	0.370948732
0.278333336	0.371036977
0.281666696	0.370954782
0.284999996	0.371171683
0.288333356	0.371019125
0.291666657	0.371065766
0.295000017	0.370674282
0.298333347	0.370759875
0.301666677	0.370752394
0.305000007	0.370673657
0.308333367	0.370200425
0.311666668	0.370591432
0.315000027	0.370694637
0.318333328	0.370255143
0.321666688	0.370652974
0.325000018	0.370607585
0.328333348	0.370279878
0.331666678	0.370855004
0.335000008	0.370585859
0.338333339	0.370767415
0.341666699	0.370641708
0.344999999	0.370667517
0.348333359	0.370868951
0.351666659	0.370210201
0.355000019	0.370761663
0.358333379	0.370381117
0.361666679	0.370774657
0.365000039	0.370778203
0.36833334	0.370762229
0.3716667	0.370817274
0.37500003	0.370664269
0.37833336	0.370515436
0.38166669	0.370429665
0.38500002	0.370556176
0.38833335	0.370271087
0.39166671	0.370496959
0.395000011	0.370446831
0.398333371	0.370488077
0.401666671	0.370465934
0.405000031	0.37064895
0.408333361	0.370875269
0.411666691	0.370589733
0.415000022	0.370731384
0.418333352	0.370524943
0.421666682	0.370814771
0.425000042	0.370505005
0.428333342	0.370444447
0.431666702	0.370038897
0.435000032	0.370443076
0.438333362	0.370411038
0.441666693	0.37053442
0.445000023	0.37070781
0.448333353	0.370407581
0.451666713	0.370416254
0.455000013	0.370921314
0.458333373	0.370679766
0.461666673	0.370334178
0.465000033	0.370566487
0.468333364	0.370129228
0.471666694	0.370460093
0.475000024	0.370031327
0.478333354	0.370127648
0.481666684	0.370214462
0.485000044	0.369779855
0.488333345	0.370148599
0.491666704	0.369717747
0.495000005	0.370198846
0.498333365	0.370443553
0.501666725	0.370341748
0.504999995	0.370308578
0.508333385	0.370231718
0.511666656	0.370899051
0.515000045	0.370519757
0.518333376	0.370813131
0.521666706	0.370834976
0.525000036	0.370880574
0.528333366	0.370637089
0.531666696	0.370560914
0.535000026	0.370727241
0.538333356	0.370544761
0.541666687	0.370705545
0.545000017	0.370477706
0.548333347	0.370494932
0.551666677	0.37046057
0.555000067	0.370694578
0.558333337	0.370540917
0.561666668	0.370383173
0.564999998	0.370465815
0.568333387	0.37057361
0.571666718	0.370588481
0.574999988	0.370521665
0.578333318	0.370644063
0.581666708	0.370627314
0.585000038	0.370622397
0.588333368	0.370604396
0.591666639	0.370207965
0.595000029	0.370131105
0.598333359	0.370174348
0.601666689	0.370308429
0.605000079	0.370120615
0.608333349	0.370314598
0.611666679	0.370232254
0.61500001	0.370398641
0.618333399	0.370380223
0.62166673	0.370583475
0.62500006	0.370434105
0.62833333	0.370349646
0.63166672	0.370384485
0.63500005	0.370323241
0.63833338	0.370651931
0.64166671	0.370305866
0.645000041	0.370267749
0.648333371	0.370422781
0.651666701	0.37051627
0.655000031	0.370611221
0.658333421	0.370040149
0.661666691	0.37046501
0.665000022	0.370548755
0.668333352	0.370485693
0.671666741	0.370356202
0.675000072	0.370343864
0.678333342	0.370522589
0.681666672	0.370206088
0.685000062	0.370159209
0.688333392	0.370140851
0.691666722	0.370427281
0.694999993	0.370366633
0.698333383	0.370471299
0.701666713	0.370577961
0.705000043	0.370534927
0.708333373	0.370334774
0.711666703	0.370778292
0.715000033	0.370582491
0.718333364	0.370513469
0.721666694	0.370483428
0.725000083	0.370459646
0.728333354	0.370730311
0.731666684	0.370473355
0.735000014	0.37053901
0.738333404	0.370489478
0.741666734	0.370724678
0.745000005	0.370634437
0.748333335	0.370414794
0.751666725	0.370565862
0.755000055	0.370800138
0.758333385	0.370475143
0.761666656	0.37035507
0.765000045	0.370176852
0.768333376	0.370152652
0.771666706	0.370467067
0.775000036	0.370214969
0.778333366	0.370350897
0.781666696	0.37043637
0.785000026	0.370588183
0.788333356	0.370761484
0.791666746	0.371115565
0.795000017	0.371150136
0.798333347	0.371202022
0.801666677	0.370904118
0.805000067	0.371027857
0.808333397	0.370877802
0.811666668	0.370813578
0.814999998	0.370668978
0.818333387	0.370372146
0.821666718	0.370551586
0.825000048	0.371025443
0.828333318	0.370675772
0.831666708	0.370615453
0.835000038	0.37065801
0.838333368	0.370335221
0.841666758	0.370392501
0.845000029	0.370383173
0.848333359	0.370643139
0.851666689	0.370458305
0.855000079	0.371132731
0.858333409	0.371066868
0.861666739	0.371163249
0.86500001	0.37035507
0.868333399	0.37027061
0.87166673	0.370509058
0.87500006	0.370663852
0.87833339	0.370967627
0.88166672	0.37081933
0.88500005	0.37067914
0.88833338	0.370755523
0.89166671	0.370936424
0.8950001	0.370513588
0.898333371	0.370065332
0.901666701	0.370668143
0.905000031	0.370695531
0.908333421	0.370944351
0.911666751	0.370696724
0.915000022	0.370450884
0.918333352	0.370836526
0.921666741	0.370753169
0.925000072	0.370602071
0.928333402	0.370250642
0.931666672	0.370557755
0.935000062	0.370292783
0.938333392	0.370485663
0.941666722	0.370502442
0.945000053	0.370458186
0.948333383	0.370272964
0.951666713	0.370672226
0.955000043	0.370244145
0.958333373	0.370540261
0.961666763	0.370397061
0.965000033	0.37050426
0.968333364	0.370667994
0.971666694	0.370341092
0.975000083	0.370363265
0.978333414	0.370805144
0.981666684	0.370702535
0.985000014	0.370232701
0.988333404	0.369994164
0.991666734	0.369761735
0.995000064	0.369629085
0.998333335	0.369829625
1.001666665	0.370072067
1.004999995	0.370422661
1.008333445	0.370236069
1.011666775	0.370899439
1.014999986	0.369293928
1.018333316	0.369379461
1.021666765	0.37043196
1.025000095	0.370625794
1.028333426	0.371029288
1.031666636	0.370589167
1.035000086	0.370687336
1.038333416	0.37063989
1.041666746	0.37074101
1.045000076	0.370483935
1.048333406	0.370217294
1.051666737	0.370578528
1.055000067	0.37061736
1.058333397	0.370704442
1.061666727	0.370735556
1.065000057	0.370638639
1.068333387	0.370565802
1.071666718	0.370546013
1.075000048	0.370721877
1.078333378	0.370434195
1.081666708	0.370779991
1.085000157	0.370507091
1.088333368	0.370579809
1.091666698	0.370446473
1.095000029	0.370482802
1.098333359	0.370663166
1.101666808	0.370660305
1.105000019	0.370487332
1.108333349	0.369909942
1.111666799	0.370473713
1.11500001	0.370080173
1.118333459	0.370043784
1.12166667	0.370220244
1.125	0.370206595
1.128333449	0.370055169
1.13166666	0.369969338
1.13500011	0.370290697
1.13833344	0.37018019
1.141666651	0.369873315
1.1450001	0.370129794
1.148333311	0.370163471
1.15166676	0.370574117
1.155000091	0.37018007
1.158333302	0.369884402
1.161666751	0.370312035
1.165000081	0.370375723
1.168333411	0.370524168
1.171666741	0.370529562
1.174999952	0.370276272
1.178333402	0.370798349
1.181666732	0.370673031
1.185000062	0.370414466
1.188333392	0.370371074
1.191666722	0.370508701
1.195000052	0.37069875
1.198333383	0.370562583
1.201666713	0.370574802
1.205000043	0.370452642
1.208333373	0.370892137
1.211666703	0.370794177
1.215000033	0.371048421
1.218333483	0.370954335
1.221666694	0.370793939
1.225000143	0.370659024
1.228333354	0.370417595
1.231666684	0.3703731
1.235000134	0.369630367
1.238333344	0.370230466
1.241666794	0.370430619
1.245000124	0.370436698
1.248333335	0.370356083
1.251666784	0.370454699
1.254999995	0.370365232
1.258333445	0.370525092
1.261666775	0.370437115
1.264999986	0.370099157
1.268333435	0.370749295
1.271666765	0.370515049
1.275000095	0.370517552
1.278333426	0.370268256
1.281666636	0.370262414
1.285000086	0.370346069
1.288333416	0.370452344
1.291666746	0.370268047
1.295000076	0.370046288
1.298333406	0.370563686
1.301666737	0.37045145
1.305000067	0.370021939
1.308333516	0.370232672
1.311666727	0.370395422
1.315000057	0.370419294
1.318333387	0.370172024
1.321666718	0.37030679
1.325000167	0.37023589
1.328333378	0.370669574
1.331666708	0.370470583
1.335000157	0.370361716
1.338333368	0.37037456
1.341666818	0.370460779
1.345000029	0.370556265
1.348333359	0.370418906
1.351666808	0.370577127
1.355000019	0.370579809
1.358333468	0.370676786
1.361666799	0.370489031
1.36500001	0.370579243
1.368333459	0.37040472
1.37166667	0.370527029
1.375000119	0.370506555
1.378333449	0.370707303
1.38166666	0.370382577
1.38500011	0.370429605
1.38833344	0.37053892
1.39166677	0.370616406
1.3950001	0.370617926
1.398333311	0.370708913
1.40166676	0.370686442
1.405000091	0.370841712
1.408333421	0.370396376
1.411666751	0.370363504
1.415000081	0.370301902
1.418333411	0.370442748
1.421666741	0.370629162
1.425000072	0.370500267
1.428333402	0.370367259
1.431666732	0.370474309
1.435000062	0.370341808
1.438333392	0.369930714
1.441666842	0.370173067
1.445000052	0.370758146
1.448333383	0.370734006
1.451666713	0.370263666
1.455000043	0.370270908
1.458333492	0.370328754
1.461666703	0.370807082
1.465000033	0.370721161
1.468333483	0.370467603
1.471666694	0.37056911
1.475000143	0.370369107
1.478333354	0.370704651
1.481666684	0.370454878
1.485000134	0.370404333
1.488333344	0.370273143
1.491666794	0.370347828
1.495000124	0.370583564
1.498333335	0.370374382
1.501666784	0.370571852
1.504999995	0.370030463
1.508333445	0.37033841
1.511666775	0.370414853
1.514999986	0.370107293
1.518333435	0.369892091
1.521666765	0.369843781
1.525000095	0.369894654
1.528333426	0.370205015
1.531666636	0.370415688
1.535000086	0.370497137
1.538333416	0.371247143
1.541666746	0.370796025
1.545000076	0.370837092
1.548333406	0.370731235
1.551666737	0.37066707
1.555000067	0.370522648
1.558333516	0.370528936
1.561666727	0.370435685
1.565000057	0.36978969
1.568333387	0.370634377
1.571666718	0.37057054
1.575000167	0.370378226
1.578333378	0.37025708
1.581666708	0.37053746
1.585000157	0.370428532
1.588333368	0.370735794
1.591666818	0.370692462
1.595000029	0.370083809
1.598333359	0.370308489
1.601666808	0.370825172
1.605000019	0.370669842
1.608333468	0.370415032
1.611666799	0.370467246
1.61500001	0.370690137
1.618333459	0.370851517
1.62166667	0.370469153
1.625000119	0.370018423
1.628333449	0.369295895
1.63166666	0.368822366
1.63500011	0.369378328
1.63833344	0.369514704
1.64166677	0.37038812
1.6450001	0.370578826
1.648333311	0.37047863
1.65166676	0.370434493
1.655000091	0.370322317
1.658333421	0.370731682
1.661666751	0.370887607
1.665000081	0.370646775
1.668333411	0.370674551
1.671666741	0.370797038
1.675000072	0.370744258
1.678333402	0.370921642
1.681666732	0.370608002
1.685000062	0.370802939
1.688333392	0.370823979
1.691666842	0.370686352
1.695000052	0.371085674
1.698333383	0.370814145
1.701666713	0.370871007
1.705000043	0.370810688
1.708333492	0.370825768
1.711666703	0.370847642
1.715000153	0.37077558
1.718333483	0.370555192
1.721666694	0.370696455
1.725000143	0.370778859
1.728333354	0.370346159
1.731666803	0.370912969
1.735000134	0.370846123
1.738333344	0.370762467
1.741666794	0.370631337
1.745000124	0.370514363
1.748333454	0.370833635
1.751666784	0.370581508
1.754999995	0.370901108
1.758333445	0.370626241
1.761666775	0.370342135
1.765000105	0.370586187
1.768333435	0.370676965
1.771666765	0.370574921
1.775000095	0.370378971
1.778333426	0.370486707
1.781666875	0.370662272
1.785000086	0.370715737
1.788333416	0.370156467
1.791666746	0.370808244
1.795000076	0.370744258
1.798333526	0.370814651
1.801666737	0.370373368
1.805000067	0.370344698
1.808333516	0.37072587
1.811666727	0.370232076
1.815000176	0.371019393
1.818333387	0.370533019
1.821666718	0.370399982
1.825000167	0.370553911
1.828333378	0.370499581
1.831666827	0.370482713
1.835000157	0.370283961
1.838333368	0.370498002
1.841666818	0.370344251
1.845000029	0.370532006
1.848333478	0.370171607
1.851666808	0.37054497
1.855000019	0.370703161
1.858333468	0.370242029
1.861666799	0.370384812
1.865000129	0.370382607
1.868333459	0.370141029
1.87166667	0.371020615
1.875000119	0.3709158
1.878333449	0.370710999
1.88166678	0.370921582
1.88500011	0.370732456
1.88833344	0.370456547
1.89166677	0.37037304
1.8950001	0.370107383
1.89833343	0.370284855
1.90166676	0.370634735
1.905000091	0.370662302
1.908333421	0.370279253
1.911666751	0.370797277
1.9150002	0.37074554
1.918333411	0.370814502
1.921666741	0.370790005
1.925000072	0.370706976
1.928333402	0.370350957
1.931666851	0.370732188
1.935000062	0.370998561
1.938333392	0.370603144
1.941666842	0.370962501
1.945000052	0.370669097
1.948333502	0.370262265
1.951666713	0.370769233
1.955000043	0.370264292
1.958333492	0.370075673
1.961666703	0.370077074
1.965000153	0.37095964
1.968333483	0.370324969
1.971666694	0.37051937
1.975000143	0.370565295
1.978333354	0.370622128
1.981666803	0.370787025
1.985000134	0.370803297
1.988333344	0.37086615
1.991666794	0.370568901
1.995000124	0.370553792
1.998333454	0.3704772
2.001666784	0.37085408
2.005000114	0.370767027
2.008333445	0.370801806
2.011666775	0.370630413
2.015000105	0.370281369
2.018333435	0.370800734
2.021666765	0.370183021
2.025000095	0.370892942
2.028333426	0.37070483
2.031666756	0.3707349
2.035000086	0.370693326
2.038333416	0.370657474
2.041666746	0.37032333
2.045000076	0.369966328
2.048333406	0.370233923
2.051666737	0.37032932
2.055000067	0.37030673
2.058333397	0.370099992
2.061666727	0.370341688
2.065000057	0.370546192
2.068333387	0.37037313
2.071666718	0.37051037
2.075000048	0.370489121
2.078333378	0.370586991
2.081666708	0.370881915
2.085000038	0.370701969
2.088333368	0.370787442
2.091666698	0.370673657
2.095000029	0.370498031
2.098333597	0.370429605
2.101666689	0.370072573
2.105000019	0.370244294
2.108333349	0.370141685
2.111666679	0.370022267
2.115000248	0.370641679
2.11833334	0.370541394
2.12166667	0.370398581
2.125000238	0.370255202
2.12833333	0.370780021
2.131666899	0.370418966
2.13499999	0.370432735
2.138333321	0.370570362
2.141666651	0.370165587
2.145000219	0.370093137
2.148333549	0.37011528
2.15166688	0.370206237
2.154999971	0.370422602
2.158333302	0.370774806
2.16166687	0.370570153
2.1650002	0.369997799
2.16833353	0.370498776
2.171666622	0.369889736
2.174999952	0.37065348
2.178333521	0.370583057
2.181666851	0.370171458
2.185000181	0.370342195
2.188333273	0.369914562
2.191666603	0.370117813
2.195000172	0.36986059
2.198333502	0.370023668
2.201666832	0.369750291
2.205000162	0.370236903
2.208333254	0.370170653
2.211666822	0.370417118
2.215000153	0.369960129
2.218333483	0.370893091
2.221666813	0.370344371
2.224999905	0.370428413
2.228333473	0.370341361
2.231666803	0.369692683
2.235000134	0.370483458
2.238333464	0.369985163
2.241666555	0.369951308
2.245000124	0.36984089
2.248333454	0.369929016
2.251666784	0.370248497
2.255000114	0.370408118
2.258333445	0.369995028
2.261666775	0.370681942
2.265000105	0.370996773
2.268333435	0.37045306
2.271666765	0.370603174
2.275000095	0.37065801
2.278333426	0.370755971
2.281666756	0.370746076
2.285000086	0.370615542
2.288333416	0.370389909
2.291666746	0.370251775
2.295000315	0.370945722
2.298333406	0.36929071
2.301666737	0.367750257
2.305000067	0.367678881
2.308333397	0.368396223
2.311666965	0.370123178
2.315000057	0.370453745
2.318333387	0.370833755
2.321666718	0.371255785
2.325000048	0.370931119
2.328333616	0.370597571
2.331666708	0.370710343
2.335000038	0.370844752
2.338333368	0.370657414
2.341666698	0.370738179
2.345000267	0.371109605
2.348333597	0.370756477
2.351666689	0.370978594
2.355000019	0.370960683
2.358333349	0.37058869
2.361666918	0.370411545
2.365000248	0.370129466
2.36833334	0.370342165
2.37166667	0.370592445
2.375	0.370697975
2.378333569	0.370450229
2.381666899	0.370202214
2.38499999	0.370713592
2.388333321	0.370689422
2.391666651	0.371001661
2.395000219	0.370582163
2.398333549	0.370589316
2.40166688	0.370659471
2.404999971	0.37043643
2.408333302	0.370512158
2.41166687	0.37016961
2.4150002	0.370360166
2.41833353	0.370943129
2.421666622	0.370595306
2.424999952	0.3701922
2.428333521	0.370510846
2.431666851	0.370465666
2.435000181	0.3703686
2.438333273	0.370473921
2.441666842	0.370111972
2.445000172	0.370643586
2.448333502	0.370191157
2.451666832	0.369850516
2.455000162	0.369845003
2.458333492	0.369920641
2.461666822	0.370212197
2.465000153	0.370184422
2.468333483	0.370116264
2.471666813	0.369924665
2.475000143	0.370330572
2.478333473	0.370413631
2.481666803	0.370394975
2.485000134	0.369908929
2.488333464	0.370153785
2.491667032	0.37019524
2.495000124	0.370567709
2.498333454	0.370185733
2.501666784	0.370146662
2.505000114	0.370314568
2.508333683	0.370363236
2.511666775	0.370615661
2.515000105	0.370334059
2.518333435	0.370449871
2.521666765	0.370312661
2.525000334	0.369886249
2.528333426	0.369799018
2.531666756	0.369260401
2.535000086	0.370199114
2.538333416	0.369874001
2.541666985	0.370103121
2.545000315	0.369794756
2.548333406	0.37013182
2.551666737	0.370182186
2.555000067	0.370423496
2.558333635	0.370021164
2.561666965	0.36985752
2.565000057	0.370264977
2.568333387	0.37072891
2.571666718	0.370698363
2.575000286	0.370484442
2.578333616	0.370533705
2.581666708	0.370471031
2.585000038	0.370583475
2.588333368	0.369525045
2.591666937	0.369153798
2.595000267	0.370309383
2.598333597	0.370545358
2.601666689	0.37073195
2.605000019	0.369971007
2.608333588	0.370161742
2.611666918	0.370746315
2.615000248	0.37058273
2.61833334	0.370675445
2.62166667	0.370589316
2.625000238	0.370219767
2.628333569	0.369509846
2.631666899	0.369799674
2.63499999	0.369744986
2.638333321	0.370707125
2.641666889	0.370524317
2.645000219	0.370600045
2.648333549	0.370523423
2.65166688	0.370487958
2.654999971	0.370475352
2.65833354	0.369572967
2.66166687	0.370485544
2.6650002	0.370746255
2.66833353	0.370861232
2.671666622	0.371017933
2.675000191	0.370876581
2.678333521	0.370490223
2.681666851	0.369727343
2.685000181	0.370481134
2.688333273	0.370201886
2.691666842	0.370397061
2.695000172	0.370009154
2.698333502	0.369731665
2.701666832	0.369552136
2.705000162	0.369248688
2.708333492	0.368636072
2.711666822	0.368599296
2.715000153	0.368855029
2.718333483	0.369145095
2.721666813	0.369029969
2.725000143	0.36876148
2.728333473	0.369369865
2.731666803	0.370164335
2.735000134	0.370698184
2.738333464	0.370359689
2.741667032	0.369821996
2.745000124	0.370586693
2.748333454	0.370416135
2.751666784	0.370086879
2.755000114	0.369724035
2.758333683	0.369625628
2.761666775	0.369673729
2.765000105	0.369852454
2.768333435	0.370123535
2.771666765	0.370064855
2.775000334	0.370145261
2.778333426	0.370036185
2.781666756	0.370208174
2.785000086	0.370191485
2.788333416	0.370054305
2.791666985	0.370224029
2.795000315	0.369845122
2.798333406	0.370238692
2.801666737	0.370230556
2.805000067	0.370281577
2.808333635	0.370005161
2.811666965	0.370321393
2.815000057	0.37023297
2.818333387	0.370331526
2.821666718	0.370109141
2.825000286	0.370118916
2.828333616	0.369882286
2.831666708	0.370081663
2.835000038	0.37038374
2.838333368	0.370406151
2.841666937	0.36995405
2.845000267	0.370340616
2.848333597	0.370268703
2.851666689	0.36996305
2.855000019	0.369453579
2.858333588	0.369512409
2.861666918	0.369346082
2.865000248	0.369847089
2.86833334	0.370123565
2.87166667	0.37036863
2.875000238	0.369948059
2.878333569	0.370390296
2.881666899	0.369977206
2.88499999	0.369838595
2.888333321	0.369723976
2.891666889	0.370054007
2.895000219	0.370153517
2.898333549	0.36979869
2.90166688	0.370108187
2.904999971	0.369946837
2.90833354	0.369675487
2.91166687	0.370068729
2.9150002	0.370281696
2.91833353	0.37003991
2.921666622	0.370143682
2.925000191	0.370454073
2.928333521	0.369843602
2.931666851	0.370000035
2.935000181	0.369912446
2.938333273	0.369450867
2.941666842	0.369875759
2.945000172	0.36980319
2.948333502	0.370259017
2.951666832	0.369940937
2.955000162	0.370084196
2.958333492	0.369611859
2.961666822	0.370234549
2.965000153	0.369902372
2.968333483	0.369865328
2.971666813	0.36972177
2.975000143	0.369791389
2.978333473	0.370062053
2.981666803	0.369594663
2.985000134	0.370369047
2.988333464	0.370000869
2.991667032	0.370101035
2.995000124	0.369649738
2.998333454	0.370141506
3.001666784	0.369924963
3.005000114	0.369670361
3.008333683	0.370014191
3.011666775	0.369906455
3.015000105	0.369546294
3.018333435	0.369973689
3.021666765	0.369910181
3.025000334	0.369980037
3.028333426	0.369511217
3.031666756	0.370015889
3.035000086	0.369867325
3.038333416	0.369953007
3.041666985	0.369695336
3.045000315	0.369524777
3.048333406	0.369534105
3.051666737	0.369705826
3.055000067	0.369933486
3.058333635	0.36982891
3.061666965	0.370126307
3.065000057	0.37021938
3.068333387	0.369991422
3.071666718	0.3697882
3.075000286	0.369552583
3.078333616	0.37018019
3.081666708	0.370401591
3.085000038	0.369663924
3.088333368	0.369732916
3.091666937	0.3695333
3.095000267	0.369594812
3.098333597	0.369742453
3.101666689	0.369754344
3.105000019	0.369541824
3.108333588	0.369811118
3.111666918	0.369851053
3.115000248	0.369604141
3.11833334	0.36949566
3.12166667	0.369285643
3.125000238	0.369526893
3.128333569	0.369205654
3.131666899	0.36926651
3.13499999	0.369416922
3.138333321	0.369459868
3.141666889	0.369482875
3.145000219	0.369581699
3.148333549	0.37008661
3.15166688	0.369858414
3.154999971	0.369791925
3.15833354	0.369806171
3.16166687	0.369345695
3.1650002	0.370567173
3.16833353	0.370660782
3.171666622	0.370663554
3.175000191	0.370083571
3.178333521	0.369981229
3.181666851	0.369844973
3.185000181	0.370852739
3.188333273	0.370975465
3.191666842	0.370643288
3.195000172	0.370769888
3.198333502	0.370948702
3.201666832	0.371160835
3.205000162	0.370359778
3.208333492	0.370159864
3.211666822	0.370255083
3.215000153	0.369900554
3.218333483	0.370527893
3.221666813	0.370751083
3.225000143	0.370310366
3.228333473	0.369945556
3.231666803	0.370281935
3.235000134	0.370099962
3.238333464	0.369831085
3.241667032	0.37011224
3.245000124	0.370192558
3.248333454	0.370143652
3.251666784	0.370291591
3.255000114	0.370277345
3.258333683	0.370046645
3.261666775	0.370159388
3.265000105	0.369541824
3.268333435	0.369829893
3.271666765	0.370021075
3.275000334	0.369931281
3.278333426	0.370103151
3.281666756	0.369991481
3.285000086	0.369758308
3.288333416	0.369802266
3.291666985	0.369309396
3.295000315	0.369464845
3.298333406	0.369478285
3.301666737	0.369646847
3.305000067	0.369921595
3.308333635	0.369923472
3.311666965	0.36994493
3.315000057	0.369607598
3.318333387	0.370054632
3.321666718	0.37035352
3.325000286	0.370197177
3.328333616	0.370276392
3.331666708	0.369921744
3.335000038	0.370331138
3.338333368	0.36980316
3.341666937	0.369935513
3.345000267	0.369615912
3.348333597	0.36983344
3.351666689	0.369645387
3.355000019	0.369240046
3.358333588	0.369682401
3.361666918	0.369327247
3.365000248	0.370041072
3.36833334	0.370187044
3.37166667	0.370417804
3.375000238	0.369792968
3.378333569	0.369877875
3.381666899	0.370390177
3.38499999	0.369929314
3.388333321	0.370862126
3.391666889	0.370542347
3.395000219	0.369930804
3.398333549	0.370426238
3.40166688	0.369803786
3.404999971	0.369447857
3.40833354	0.369554341
3.41166687	0.369768053
3.4150002	0.36974895
3.41833353	0.369472742
3.421666861	0.369742513
3.425000191	0.369483054
3.428333521	0.369339854
3.431666851	0.369446844
3.435000181	0.369324714
3.43833375	0.369479895
3.441666842	0.369549125
3.445000172	0.369320035
3.448333502	0.36899212
3.451666832	0.369444549
3.455000401	0.369917423
3.458333492	0.369712591
3.461666822	0.36975947
3.465000153	0.369931758
3.468333483	0.369523525
3.471667051	0.369822949
3.475000143	0.369620025
3.478333473	0.370152324
3.481666803	0.369892418
3.485000134	0.369640231
3.488333702	0.369447172
3.491667032	0.369688511
3.495000124	0.369769901
3.498333454	0.369814038
3.501666784	0.369282633
3.505000353	0.369791567
3.508333683	0.370635778
3.511666775	0.370367348
3.515000105	0.369670242
3.518333435	0.369883955
3.521667004	0.369893223
3.525000334	0.369632334
3.528333426	0.369427472
3.531666756	0.369958609
3.535000086	0.36969015
3.538333654	0.369733483
3.541666985	0.369446337
3.545000315	0.369921267
3.548333406	0.369586766
3.551666737	0.369287223
3.555000305	0.370114088
3.558333635	0.369686872
3.561666965	0.369890899
3.565000057	0.36999777
3.568333387	0.369765848
3.571666956	0.369430214
3.575000286	0.369630277
3.578333616	0.369988829
3.581666708	0.369907945
3.585000038	0.36940673
3.588333607	0.369241357
3.591666937	0.369277209
3.595000267	0.368534088
3.598333597	0.368989885
3.601666689	0.368568957
3.605000257	0.368726879
3.608333588	0.368409485
3.611666918	0.368704826
3.615000248	0.369315296
3.61833334	0.369667471
3.621666908	0.369785279
3.625000238	0.369462341
3.628333569	0.369827181
3.631666899	0.370131522
3.63499999	0.370519251
3.638333559	0.37021625
3.641666889	0.369777888
3.645000219	0.369719148
3.648333549	0.369730473
3.65166688	0.369490415
3.65500021	0.369470298
3.65833354	0.369473606
3.66166687	0.369327247
3.6650002	0.369324654
3.66833353	0.369389892
3.671666861	0.369805098
3.675000191	0.369575828
3.678333521	0.369778931
3.681666851	0.370534182
3.685000181	0.370521337
3.68833375	0.37055257
3.691666842	0.370329946
3.695000172	0.370803416
3.698333502	0.371020198
3.701666832	0.370813429
3.705000401	0.369638473
3.708333492	0.369608253
3.711666822	0.369763047
3.715000153	0.369477958
3.718333483	0.369865894
3.721667051	0.369576842
3.725000143	0.369549036
3.728333473	0.369582146
3.731666803	0.368883133
3.735000134	0.368395865
3.738333702	0.368300706
3.741667032	0.368401438
3.745000124	0.369154483
3.748333454	0.368912935
3.751666784	0.368766934
3.755000353	0.368983507
3.758333683	0.369345874
3.761666775	0.368988991
3.765000105	0.369428277
3.768333435	0.369431555
3.771667004	0.369749695
3.775000334	0.369587272
3.778333426	0.37003687
3.781666756	0.369628161
3.785000086	0.369432449
3.788333654	0.369385839
3.791666985	0.370020479
3.795000315	0.369386911
3.798333406	0.369383544
3.801666737	0.369433612
3.805000305	0.36942482
3.808333635	0.369549185
3.811666965	0.369863749
3.815000057	0.369994462
3.818333387	0.369471759
3.821666956	0.369405121
3.825000286	0.369578332
3.828333616	0.369549841
3.831666708	0.369911403
3.835000038	0.369622886
3.838333607	0.369699568
3.841666937	0.369838297
3.845000267	0.370140076
3.848333597	0.369156838
3.851666689	0.36965701
3.855000257	0.369905025
3.858333588	0.369581252
3.861666918	0.369509906
3.865000248	0.36920929
3.86833334	0.369299978
3.871666908	0.369161099
3.875000238	0.368702382
3.878333569	0.369030595
3.881666899	0.369440794
3.88499999	0.369923294
3.888333559	0.369778782
3.891666889	0.370318741
3.895000219	0.369938999
3.898333549	0.370131999
3.90166688	0.369846374
3.90500021	0.369945943
3.90833354	0.369476378
3.91166687	0.369940162
3.9150002	0.3699857
3.91833353	0.369767368
3.921666861	0.369939804
3.925000191	0.369912237
3.928333521	0.369807065
3.931666851	0.369761705
3.935000181	0.370066106
3.93833375	0.370148301
3.941666842	0.369727522
3.945000172	0.369443834
3.948333502	0.369674027
3.951666832	0.369750142
3.955000401	0.369084775
3.958333492	0.36968869
3.961666822	0.369998455
3.965000153	0.370148152
3.968333483	0.370249629
3.971667051	0.369981825
3.975000143	0.37004748
3.978333473	0.370159417
3.981666803	0.370376319
3.985000134	0.370252997
3.988333702	0.370430768
3.991667032	0.369634688
3.995000124	0.369496167
3.998333454	0.369514614
4.001666546	0.369655877
4.005000114	0.369786352
4.008333683	0.36946407
4.011666775	0.369250745
4.015000343	0.36946404
4.018333435	0.369535655
4.021667004	0.3694655
4.025000095	0.370271355
4.028333664	0.369856805
4.031666756	0.36988613
4.035000324	0.369910181
4.038333416	0.369996429
4.041666985	0.36957705
4.045000076	0.369038016
4.048333645	0.369665116
4.051666737	0.369781345
4.055000305	0.369685739
4.058333397	0.36977014
4.061666965	0.369951189
4.065000057	0.370099336
4.068333626	0.370283663
4.071667194	0.370378673
4.075000286	0.3698515
4.078333378	0.370715827
4.081666946	0.370231628
4.085000038	0.370304257
4.088333607	0.370561361
4.091666698	0.370696306
4.095000267	0.370330691
4.098333359	0.370171875
4.101666927	0.369721472
4.105000496	0.370047957
4.108333588	0.370372772
4.111666679	0.370582223
4.115000248	0.370352298
4.11833334	0.37047413
4.121666908	0.370665103
4.125000477	0.370625675
4.128333569	0.370301783
4.13166666	0.370364159
4.135000229	0.370336443
4.138333797	0.370362341
4.141666889	0.370267093
4.144999981	0.370246053
4.148333549	0.370062739
4.151666641	0.370588809
4.15500021	0.370362967
4.158333778	0.369930416
4.16166687	0.369897366
4.164999962	0.37012583
4.16833353	0.370499879
4.171667099	0.370162994
4.175000191	0.370314956
4.178333759	0.37041831
4.181666851	0.370400041
4.184999943	0.369376928
4.188333511	0.369739085
4.19166708	0.369861841
4.195000172	0.369218081
4.198333263	0.36935401
4.201666832	0.368899256
4.205000401	0.368985206
4.208333492	0.369450778
4.211667061	0.36914435
4.215000153	0.369909376
4.218333244	0.369517505
4.221666813	0.369137973
4.225000381	0.369212419
4.228333473	0.369035691
4.231667042	0.368735939
4.235000134	0.36913529
4.238333702	0.369090259
4.241666794	0.36972478
4.245000362	0.369884521
4.248333454	0.36967817
4.251666546	0.369586021
4.255000114	0.369694233
4.258333683	0.369931221
4.261666775	0.36950317
4.265000343	0.369926333
4.268333435	0.369841278
4.271667004	0.369772553
4.275000095	0.36987856
4.278333664	0.36990425
4.281667233	0.370121151
4.285000324	0.370503753
4.288333416	0.3707937
4.291666508	0.370565444
4.295000076	0.369889289
4.298333645	0.370073527
4.301666737	0.370380014
4.305000305	0.370592475
4.308333397	0.370533735
4.311666965	0.370308995
4.315000534	0.369858563
4.318333626	0.370447695
4.321667194	0.370237708
4.324999809	0.370060563
4.328333378	0.369629294
4.331666946	0.369761199
4.335000038	0.369663179
4.338333607	0.369541854
4.341666698	0.36960578
4.345000267	0.370369405
4.348333836	0.370158345
4.351666927	0.36953482
4.355000496	0.369910091
4.358333111	0.370276004
4.361666679	0.370424986
4.365000248	0.370288134
4.36833334	0.370400816
4.371666908	0.369805604
4.375	0.370268703
4.378333569	0.370218873
4.381667137	0.369719684
4.385000229	0.369945675
4.388333797	0.370218694
4.391666889	0.37017563
4.394999981	0.369998366
4.398333549	0.369626582
4.401666641	0.369485885
4.40500021	0.370092154
4.408333302	0.370517522
4.41166687	0.370417178
4.415000439	0.370344847
4.41833353	0.369759083
4.421667099	0.369323224
4.425000191	0.369943857
4.428333759	0.370188862
4.431666851	0.370455742
4.434999943	0.370798171
4.438333511	0.370977223
4.441666603	0.370681495
4.445000172	0.370570093
4.44833374	0.369890243
4.451666832	0.369978339
4.455000401	0.369532406
4.458333492	0.369488031
4.461667061	0.369640797
4.465000629	0.370070994
4.468333244	0.370045424
4.471666813	0.370497704
4.474999905	0.370578915
4.478333473	0.370079041
4.481667042	0.37055856
4.485000134	0.370637149
4.488333702	0.370333254
4.491666794	0.370777458
4.495000362	0.370738447
4.498333931	0.370554954
4.501666546	0.370511234
4.505000114	0.370411843
4.508333206	0.370777369
4.511666775	0.370857507
4.515000343	0.370804131
4.518333435	0.369964927
4.521667004	0.369624823
4.525000095	0.36991933
4.528333664	0.370056093
4.531667233	0.370638043
4.535000324	0.370837599
4.538333416	0.370574594
4.541666508	0.370434076
4.545000076	0.370584577
4.548333645	0.370440841
4.551666737	0.370314837
4.555000305	0.37002182
4.558333397	0.370305955
4.561666965	0.370046645
4.565000534	0.370153874
4.568333626	0.37044245
4.571667194	0.370327324
4.574999809	0.369971335
4.578333378	0.369606763
4.581666946	0.370497257
4.585000038	0.370682538
4.588333607	0.370648056
4.591666698	0.370765507
4.595000267	0.370954186
4.598333836	0.370326847
4.601666927	0.370108813
4.605000496	0.370334536
4.608333111	0.370439202
4.611666679	0.37121442
4.615000248	0.370475501
4.61833334	0.370602399
4.621666908	0.370392561
4.625	0.370496303
4.628333569	0.369790345
4.631667137	0.370036483
4.635000229	0.369813472
4.638333797	0.37018615
4.641666889	0.369937867
4.644999981	0.369996935
4.648333549	0.370612145
4.651666641	0.370363295
4.65500021	0.370407015
4.658333302	0.370296001
4.66166687	0.370420635
4.665000439	0.370487362
4.66833353	0.370240897
4.671667099	0.369992107
4.675000191	0.369926065
4.678333759	0.370065272
4.681666851	0.370505601
4.684999943	0.370850563
4.688333511	0.370432377
4.691666603	0.369818032
4.695000172	0.369789004
4.69833374	0.370080322
4.701666832	0.369832575
4.705000401	0.369937599
4.708333492	0.369705409
4.711667061	0.369595766
4.715000629	0.370353311
4.718333244	0.370414287
4.721666813	0.370164156
4.724999905	0.369701624
4.728333473	0.369619846
4.731667042	0.370346993
4.735000134	0.37008071
4.738333702	0.370501399
4.741666794	0.370227993
4.745000362	0.369847715
4.748333931	0.369869232
4.751666546	0.370064735
4.755000114	0.370248169
4.758333206	0.369935274
4.761666775	0.369832069
4.765000343	0.369769067
4.768333435	0.369927973
4.771667004	0.369947374
4.775000095	0.369924158
4.778333664	0.3701787
4.781667233	0.37049225
4.785000324	0.36992532
4.788333416	0.369488925
4.791666508	0.369656563
4.795000076	0.369315773
4.798333645	0.369673193
4.801666737	0.369817853
4.805000305	0.369585872
4.808333397	0.369529992
4.811666965	0.369135708
4.815000534	0.369334281
4.818333626	0.36961785
4.821667194	0.369739413
4.824999809	0.369202375
4.828333378	0.369334847
4.831666946	0.369495452
4.835000038	0.369997621
4.838333607	0.370277435
4.841666698	0.369507015
4.845000267	0.368931055
4.848333836	0.368722796
4.851666927	0.36893183
4.855000496	0.368741304
4.858333111	0.368662328
4.861666679	0.369116485
4.865000248	0.369541556
4.86833334	0.369332671
4.871666908	0.369332254
4.875	0.369489133
4.878333569	0.369913757
4.881667137	0.369858384
4.885000229	0.36975506
4.888333797	0.369585812
4.891667366	0.369325966
4.894999981	0.368993253
4.898333549	0.368828207
4.901666641	0.369098812
4.90500021	0.368920296
4.908333778	0.368808627
4.91166687	0.369813919
4.915000439	0.370181263
4.91833353	0.370028585
4.921667099	0.369752884
4.925000668	0.369766414
4.928333759	0.369824827
4.931666851	0.370572597
4.934999943	0.370585531
4.938333511	0.370594323
4.94166708	0.370899707
4.945000172	0.369943857
4.94833374	0.37038672
4.951666832	0.369773299
4.955000401	0.370067775
4.958333969	0.369646162
4.961667061	0.369781494
4.965000629	0.369847983
4.968333244	0.370063484
4.971666813	0.370021492
4.975000381	0.369916409
4.978333473	0.370173037
4.981667042	0.370064616
4.985000134	0.370421529
4.988333702	0.370597363
4.991667271	0.370812506
4.995000362	0.370853663
4.998333931	0.370214254
5.001666546	0.369891793
5.005000114	0.369398713
5.008333683	0.369720459
5.011666775	0.369850159
5.015000343	0.370885611
5.018333435	0.370432466
5.021667004	0.37036559
5.025000572	0.370643139
5.028333664	0.370231003
5.031667233	0.370440185
5.035000324	0.370601624
5.038333416	0.370391697
5.041666985	0.370475858
5.045000076	0.370153785
5.048333645	0.37007159
5.051666737	0.369762301
5.055000305	0.370052338
5.058333874	0.369921058
5.061666965	0.369887948
5.065000534	0.369537741
5.068333626	0.370712638
5.071667194	0.3708978
5.075000286	0.370629728
5.078333378	0.370153308
5.081666946	0.369871169
5.085000038	0.370521426
5.088333607	0.370299161
5.091667175	0.370155782
5.095000267	0.369586468
5.098333836	0.370243102
5.101666927	0.36976099
5.105000496	0.369278282
5.108334064	0.36962238
5.111666679	0.369675726
5.115000248	0.369497955
5.11833334	0.369521231
5.121666908	0.369577617
5.125000477	0.369387567
5.128333569	0.369757623
5.131667137	0.369053096
5.135000229	0.369737268
5.138333797	0.369907796
5.141667366	0.370493531
5.144999981	0.370458365
5.148333549	0.370855987
5.151666641	0.3703008
5.15500021	0.369828731
5.158333778	0.370039463
5.16166687	0.370076358
5.165000439	0.370481968
5.16833353	0.37094599
5.171667099	0.370622128
5.175000668	0.370485395
5.178333759	0.370257199
5.181666851	0.370431364
5.184999943	0.369415671
5.188333511	0.369169414
5.19166708	0.369089633
5.195000172	0.369229496
5.19833374	0.369482845
5.201666832	0.369585544
5.205000401	0.369280726
5.208333969	0.369364321
5.211667061	0.369935095
5.215000629	0.370357126
5.218333244	0.370287031
5.221666813	0.370359987
5.225000381	0.370007694
5.228333473	0.370197594
5.231667042	0.369943947
5.235000134	0.369868517
5.238333702	0.369939685
5.241667271	0.37060532
5.245000362	0.370273233
5.248333931	0.369746506
5.251666546	0.369652122
5.255000114	0.369216949
5.258333683	0.368687481
5.261666775	0.368473083
5.265000343	0.369239867
5.268333435	0.369535655
5.271667004	0.368982643
5.275000572	0.36898917
5.278333664	0.369328737
5.281667233	0.369405419
5.285000324	0.368835658
5.288333416	0.369371325
5.291666985	0.370057762
5.295000076	0.370019585
5.298333645	0.369584978
5.301666737	0.370045751
5.305000305	0.369403571
5.308333874	0.369682223
5.311666965	0.369378895
5.315000534	0.36927864
5.318333626	0.369651318
5.321667194	0.369440734
5.325000286	0.36914292
5.328333378	0.368707925
5.331666946	0.368868202
5.335000038	0.369129837
5.338333607	0.36901769
5.341667175	0.368770629
5.345000267	0.369106084
5.348333836	0.369012654
5.351666927	0.369594872
5.355000496	0.370254189
5.358334064	0.370044112
5.361666679	0.36994803
5.365000248	0.369689316
5.36833334	0.368972153
5.371666908	0.368440419
5.375000477	0.369258076
5.378333569	0.369933814
5.381667137	0.369993717
5.385000229	0.369778097
5.388333797	0.369596243
5.391667366	0.370004982
5.394999981	0.369811684
5.398333549	0.36966899
5.401666641	0.36933142
5.40500021	0.369271487
5.408333778	0.369582504
5.41166687	0.368839175
5.415000439	0.368836433
5.41833353	0.368868351
5.421667099	0.369257897
5.425000668	0.368911147
5.428333759	0.369314432
5.431666851	0.370082974
5.434999943	0.369999617
5.438333511	0.370411426
5.44166708	0.370358676
5.445000172	0.370249808
5.44833374	0.370289177
5.451666832	0.370306015
5.455000401	0.369992137
5.458333969	0.369896561
5.461667061	0.369768798
5.465000629	0.369862795
5.468333244	0.369995683
5.471666813	0.370394409
5.475000381	0.370018035
5.478333473	0.370024383
5.481667042	0.370207757
5.485000134	0.370362431
5.488333702	0.370132744
5.491667271	0.369563311
5.495000362	0.369543105
5.498333931	0.369539678
5.501666546	0.369317442
5.505000114	0.369320512
5.508333683	0.369247228
5.511666775	0.369500876
5.515000343	0.369077504
5.518333435	0.368934065
5.521667004	0.368504137
5.525000572	0.368655145
5.528333664	0.368688107
5.531667233	0.368422598
5.535000324	0.368002206
5.538333416	0.367700636
5.541666985	0.36777541
5.545000076	0.367734969
5.548333645	0.368574262
5.551666737	0.36785385
5.555000305	0.368687928
5.558333874	0.368952364
5.561666965	0.369509816
5.565000534	0.369526058
5.568333626	0.369995862
5.571667194	0.370095134
5.575000286	0.369914979
5.578333378	0.369694293
5.581666946	0.369341165
5.585000038	0.369372755
5.588333607	0.368938208
5.591667175	0.36835441
5.595000267	0.369032949
5.598333836	0.369603932
5.601666927	0.369094938
5.605000496	0.369508386
5.608334064	0.369720668
5.611666679	0.369567514
5.615000248	0.369863302
5.61833334	0.369686961
5.621666908	0.369523406
5.625000477	0.369490951
5.628333569	0.369899452
5.631667137	0.369734287
5.635000229	0.369522929
5.638333797	0.369357795
5.641667366	0.368843556
5.644999981	0.369531393
5.648333549	0.369538516
5.651666641	0.36907199
5.65500021	0.368878305
5.658333778	0.368446976
5.66166687	0.36877805
5.665000439	0.368933111
5.66833353	0.368899018
5.671667099	0.36850214
5.675000668	0.369095773
5.678333759	0.369532526
5.681666851	0.369516254
5.684999943	0.369874924
5.688333511	0.370018601
5.69166708	0.369885713
5.695000172	0.369618207
5.69833374	0.370134115
5.701666832	0.369676322
5.705000401	0.369760275
5.708333969	0.36994952
5.711667061	0.370100617
5.715000629	0.369431317
5.718333244	0.369554043
5.721666813	0.369488746
5.725000381	0.369601756
5.728333473	0.369994581
5.731667042	0.369748533
5.735000134	0.369327188
5.738333702	0.369817227
5.741667271	0.370259881
5.745000362	0.370083362
5.748333931	0.370152205
5.751666546	0.369885325
5.755000114	0.370408297
5.758333683	0.370335341
5.761666775	0.369933039
5.765000343	0.370202094
5.768333435	0.370503455
5.771667004	0.371173739
5.775000572	0.370804459
5.778333664	0.370623261
5.781667233	0.371029764
5.785000324	0.370756656
5.788333416	0.370779604
5.791666985	0.370547801
5.795000076	0.370292068
5.798333645	0.37029326
5.801666737	0.370688409
5.805000305	0.370840162
5.808333874	0.370775461
5.811666965	0.370759308
5.815000534	0.370908737
5.818333626	0.371188939
5.821667194	0.370884299
5.825000286	0.370762348
5.828333378	0.371024966
5.831666946	0.370897234
5.835000038	0.370455265
5.838333607	0.371127725
5.841667175	0.371097833
5.845000267	0.370641708
5.848333836	0.370849669
5.851666927	0.370909482
5.855000496	0.370432705
5.858334064	0.370157868
5.861666679	0.370414436
5.865000248	0.370318294
5.86833334	0.369921655
5.871666908	0.369976282
5.875000477	0.369646132
5.878333569	0.369313628
5.881667137	0.369337469
5.885000229	0.369441629
5.888333797	0.370027304
5.891667366	0.370325178
5.894999981	0.369806349
5.898333549	0.369799584
5.901666641	0.370006532
5.90500021	0.369752705
5.908333778	0.370002598
5.91166687	0.370281279
5.915000439	0.370135486
5.91833353	0.370056301
5.921667099	0.370161653
5.925000668	0.369640142
5.928333759	0.369894564
5.931666851	0.370236218
5.934999943	0.370182097
5.938333511	0.370325238
5.94166708	0.370134622
5.945000172	0.3704772
5.94833374	0.370189637
5.951666832	0.370068938
5.955000401	0.369994491
5.958333969	0.370310277
5.961667061	0.370258868
5.965000629	0.37017858
5.968333244	0.370580524
5.971666813	0.370247513
5.975000381	0.370416105
5.978333473	0.370652258
5.981667042	0.370714009
5.985000134	0.370390147
5.988333702	0.370181173
5.991667271	0.369960755
5.995000362	0.369732678
5.998333931	0.369150013
6.001666546	0.368959099
6.005000114	0.368777216
6.008333683	0.368804038
6.011666775	0.368755102
6.015000343	0.368500173
6.018333435	0.368478298
6.021667004	0.368701249
6.025000572	0.369256973
6.028333664	0.369793862
6.031667233	0.369888544
6.035000324	0.369738877
6.038333416	0.369382203
6.041666985	0.370143354
6.045000076	0.370069087
6.048333645	0.370083869
6.051666737	0.369560987
6.055000305	0.368636668
6.058333874	0.367303491
6.061666965	0.366217166
6.065000534	0.366123736
6.068333626	0.366706938
6.071667194	0.367366582
6.075000286	0.368255794
6.078333378	0.368628413
6.081666946	0.36959362
6.085000038	0.370336711
6.088333607	0.370492756
6.091667175	0.369564354
6.095000267	0.369578451
6.098333836	0.37005049
6.101666927	0.370414764
6.105000496	0.370266348
6.108334064	0.369975001
6.111666679	0.369899273
6.115000248	0.37019375
6.11833334	0.370455056
6.121666908	0.370077908
6.125000477	0.369836867
6.128333569	0.369435042
6.131667137	0.36980316
6.135000229	0.369477928
6.138333797	0.370028317
6.141667366	0.370220929
6.144999981	0.370289654
6.148333549	0.370800883
6.151666641	0.370527685
6.15500021	0.370262116
6.158333778	0.37052539
6.16166687	0.369965911
6.165000439	0.369772494
6.16833353	0.369834781
6.171667099	0.37030074
6.175000668	0.370454669
6.178333759	0.37002635
6.181666851	0.369827092
6.184999943	0.369761914
6.188333511	0.369267017
6.19166708	0.369264513
6.195000172	0.368377507
6.19833374	0.369081765
6.201666832	0.369642556
6.205000401	0.369972289
6.208333969	0.369614184
6.211667061	0.369965732
6.215000629	0.369899273
6.218333244	0.369620591
6.221666813	0.369888216
6.225000381	0.369524092
6.228333473	0.36925301
6.231667042	0.369102091
6.235000134	0.368775755
6.238333702	0.369182646
6.241667271	0.369029403
6.245000362	0.368523508
6.248333931	0.368704289
6.251666546	0.368506461
6.255000114	0.368203908
6.258333683	0.368673146
6.261666775	0.369681001
6.265000343	0.369658798
6.268333435	0.369946629
6.271667004	0.369355261
6.275000572	0.368728399
6.278333664	0.368235529
6.281667233	0.368333221
6.285000324	0.367974848
6.288333416	0.368403077
6.291666985	0.368841469
6.295000076	0.369619995
6.298333645	0.370084852
6.301666737	0.370216876
6.305000305	0.370011807
6.308333874	0.370358795
6.311666965	0.370183051
6.315000534	0.370480388
6.318333626	0.370437056
6.321667194	0.370229185
6.325000286	0.370013684
6.328333378	0.369416863
6.331666946	0.369526565
6.335000038	0.369299114
6.338333607	0.368825704
6.341667175	0.369140208
6.345000267	0.369041801
6.348333836	0.369349212
6.351666927	0.369506449
6.355000496	0.369884104
6.358334064	0.370238096
6.361666679	0.370182097
6.365000248	0.369940788
6.36833334	0.370156825
6.371666908	0.370063543
6.375000477	0.370219499
6.378333569	0.370179176
6.381667137	0.370124966
6.385000229	0.370117843
6.388333797	0.370267302
6.391667366	0.370271534
6.394999981	0.369771391
6.398333549	0.36928159
6.401666641	0.369564921
6.40500021	0.369455099
6.408333778	0.369882077
6.41166687	0.370168567
6.415000439	0.370527685
6.41833353	0.370589525
6.421667099	0.371071816
6.425000668	0.3707591
6.428333759	0.370934486
6.431666851	0.37098667
6.434999943	0.370795399
6.438333511	0.370631695
6.44166708	0.370675564
6.445000172	0.370904535
6.44833374	0.370580196
6.451666832	0.370910317
6.455000401	0.369911492
6.458333969	0.368878514
6.461667061	0.368757814
6.465000629	0.368391007
6.468333244	0.368594468
6.471666813	0.368262976
6.475000381	0.368683577
6.478333473	0.368394703
6.481667042	0.368313849
6.485000134	0.368254095
6.488333702	0.368083358
6.491667271	0.367704272
6.495000362	0.367887437
6.498333931	0.368735373
6.501666546	0.369290859
6.505000114	0.370211124
6.508333683	0.370141387
6.511666775	0.36920467
6.515000343	0.369070917
6.518333435	0.369023264
6.521667004	0.3694098
6.525000572	0.369729251
6.528333664	0.36990568
6.531667233	0.369530112
6.535000324	0.369452894
6.538333416	0.369579405
6.541666985	0.369942606
6.545000076	0.370017916
6.548333645	0.369459838
6.551666737	0.369191915
6.555000305	0.36906153
6.558333874	0.369088501
6.561666965	0.369056642
6.565000534	0.369158357
6.568333626	0.369374007
6.571667194	0.369621605
6.575000286	0.370013565
6.578333378	0.369442046
6.581666946	0.369672597
6.585000038	0.369787157
6.588333607	0.37006861
6.591667175	0.370097488
6.595000267	0.370125264
6.598333836	0.370451719
6.601666927	0.370691121
6.605000496	0.370746493
6.608334064	0.37079823
6.611666679	0.370954007
6.615000248	0.37078017
6.61833334	0.370751888
6.621666908	0.370194435
6.625000477	0.369369358
6.628333569	0.368737012
6.631667137	0.368294776
6.635000229	0.36845547
6.638333797	0.368440002
6.641667366	0.368862003
6.644999981	0.369000346
6.648333549	0.36963594
6.651666641	0.369960725
6.65500021	0.370460689
6.658333778	0.37097615
6.66166687	0.370644212
[truncated: 2,510 more rows]
