# Supplementary material for: The dipeptidyl peptidase IV inhibitors vildagliptin and K-579 inhibit a phospholipase C: a case of promiscuous scaffolds in proteins
Source: F1000Res. 2015 Jan 29;2:286. Originally published 2013 Dec 27. [Version 3] doi: 10.12688/f1000research.2-286.v3 (PMC4309170; doi:10.12688/f1000research.2-286.v3)
Supplement: Phosphoinositide-specific phospholipase C inhibition data using the dipeptidyl peptidase-IV inhibitors K-579 and LAF-237 — Data set for Fig 2 in the main article, describing the inhibition of Phosphoinositide-specific phospholipase C inhibition using the dipeptidyl peptidase-IV inhibitors K-579 and LAF-237. [file f1000research-2-6538-s0000.tgz › Only_liposomes_for_K579.csv]

TIME (min)	Absorbance at 450 nm (liposomes)
0.00250000	0.264803112
0.00750000	0.263808578
0.01250000	0.263949156
0.01750000	0.264357239
0.02250000	0.263360977
0.02750000	0.264402121
0.03250000	0.264846176
0.03750000	0.264153034
0.04250000	0.263622195
0.04750000	0.26496312
0.05250000	0.263792038
0.05750000	0.263500243
0.06250001	0.264385313
0.06750000	0.264168263
0.07250001	0.263442695
0.07750000	0.264821321
0.08250000	0.264885664
0.08750001	0.263998091
0.09250000	0.265028209
0.09750000	0.263394445
0.10250000	0.263770849
0.10750000	0.264566034
0.11250000	0.263993621
0.11750000	0.263085544
0.12250001	0.264356583
0.12750001	0.263801009
0.13250001	0.263071001
0.13750000	0.26397872
0.14250000	0.264067739
0.14750001	0.263287306
0.15250000	0.264265388
0.15750001	0.264167488
0.16250001	0.263448775
0.16750000	0.263740808
0.17250000	0.264924645
0.17750001	0.263611645
0.18250002	0.263818324
0.18750001	0.264365971
0.19250001	0.263271034
0.19750001	0.263572246
0.20250002	0.264301121
0.20750001	0.262718767
0.21250002	0.263646752
0.21750002	0.264622688
0.22250001	0.263137609
0.22750001	0.264020473
0.23250002	0.263948441
0.23750001	0.263893038
0.24250002	0.263252229
0.24750000	0.26414758
0.25250000	0.263913989
0.25750002	0.263362825
0.26250002	0.264039308
0.26750001	0.264157176
0.27250001	0.263067156
0.27750003	0.264353722
0.28250000	0.26350379
0.28749999	0.263078421
0.29250002	0.264234513
0.29750001	0.264174014
0.30250004	0.263016164
0.30750000	0.26433751
0.31250003	0.264101595
0.31750003	0.26332286
0.32250002	0.264405698
0.32750002	0.263918936
0.33250001	0.263114005
0.33750004	0.263826251
0.34250003	0.263805389
0.34750000	0.263267011
0.35250002	0.264192134
0.35750002	0.263819128
0.36250004	0.262666196
0.36750001	0.263905734
0.37250000	0.263813078
0.37750003	0.263533711
0.38250002	0.264038861
0.38750002	0.264633119
0.39250001	0.263225049
0.39750001	0.264022768
0.40250003	0.263789058
0.40750000	0.263267994
0.41250002	0.263987094
0.41750002	0.26422894
0.42250001	0.26318571
0.42750004	0.263133049
0.43250000	0.263477534
0.43750003	0.263082087
0.44250003	0.263211906
0.44750005	0.26470688
0.45250002	0.263804168
0.45750001	0.263522267
0.46250004	0.265232652
0.46750003	0.264191389
0.47250003	0.263322115
0.47750002	0.264709204
0.48250002	0.263694257
0.48750004	0.263817042
0.49250001	0.264340758
0.49750003	0.264033079
0.50250000	0.263308197
0.50749999	0.26443848
0.51250005	0.263919681
0.51750004	0.263513148
0.52250004	0.264059663
0.52750003	0.264121085
0.53250003	0.26291427
0.53750002	0.264861286
0.54250008	0.264421821
0.54750001	0.263195813
0.55250001	0.263913989
0.55750000	0.263705373
0.56250000	0.263073683
0.56750005	0.263381213
0.57250005	0.264052182
0.57750005	0.263013065
0.58250004	0.263241857
0.58749998	0.263613641
0.59250003	0.263563305
0.59750003	0.264062494
0.60250002	0.264326662
0.60750002	0.263518155
0.61250007	0.26364857
0.61750007	0.264002264
0.62250006	0.263008744
0.62750000	0.263452292
0.63249999	0.263965756
0.63750005	0.262960672
0.64250004	0.26325655
0.64750004	0.26413098
0.65250003	0.26326716
0.65750003	0.263308376
0.66250008	0.263472706
0.66750008	0.263691604
0.67250001	0.262861788
0.67750001	0.264648974
0.68250000	0.263042092
0.68750006	0.262881696
0.69250005	0.264326245
0.69750005	0.263504982
0.70250005	0.262872636
0.70750004	0.263597935
0.71250004	0.263525635
0.71750003	0.262893587
0.72250003	0.264383853
0.72750002	0.263927817
0.73250002	0.262954742
0.73750007	0.265306473
0.74250007	0.264764071
0.74750006	0.26317969
0.75250000	0.264667451
0.75749999	0.26353699
0.76250005	0.262962997
0.76750004	0.264092445
0.77250004	0.26394257
0.77750003	0.263723761
0.78250003	0.26342231
0.78750008	0.263941407
0.79250008	0.263141453
0.79750001	0.263669223
0.80250001	0.263442963
0.80750000	0.262804568
0.81250006	0.263748229
0.81750005	0.263577372
0.82250005	0.262605399
0.82750005	0.263527364
0.83250004	0.264134347
0.83750004	0.263217986
0.84250003	0.263477862
0.84750003	0.264175206
0.85250002	0.263064116
0.85750008	0.263124496
0.86250007	0.26398468
0.86750007	0.262978077
0.87250006	0.263035029
0.87750000	0.264263243
0.88250005	0.263797045
0.88750005	0.263141096
0.89250004	0.264405131
0.89750004	0.264918298
0.90250003	0.263179123
0.90750009	0.264015824
0.91250008	0.263354182
0.91750008	0.262843013
0.92250001	0.264024317
0.92750001	0.263498426
0.93250006	0.263337731
0.93750006	0.264528662
0.94250005	0.26361075
0.94750005	0.263307542
0.95250005	0.263780981
0.95750010	0.263594985
0.96250004	0.263078541
0.96750003	0.263655484
0.97250003	0.263428539
0.97750002	0.262744933
0.98250008	0.264006972
0.98750007	0.264402121
0.99250007	0.263312936
0.99750006	0.263771147
1.00250006	0.264257073
1.00750005	0.262928873
1.01250005	0.263635159
1.01750004	0.264295489
1.02250004	0.262697101
1.02750003	0.263395131
1.03250003	0.263845593
1.03750002	0.26259476
1.04250002	0.263586611
1.04750001	0.264082223
1.05250001	0.262966633
1.05750012	0.262785465
1.06250012	0.26336807
1.06750000	0.263213575
1.07250011	0.26290971
1.07749999	0.263580054
1.08250010	0.26299575
1.08749998	0.262835234
1.09250009	0.263535678
1.09750009	0.263248533
1.10250008	0.263029337
1.10750008	0.264455169
1.11249995	0.263340712
1.11750007	0.263083786
1.12250006	0.263542593
1.12750006	0.263168007
1.13250005	0.262610644
1.13750005	0.263985068
1.14250004	0.263108999
1.14750016	0.262615919
1.15250003	0.263706476
1.15750003	0.262932926
1.16250002	0.262148231
1.16750002	0.263551801
1.17250013	0.263477981
1.17750001	0.262737095
1.18250012	0.264019132
1.18750000	0.263102382
1.19250000	0.262869567
1.19750011	0.263528496
1.20249999	0.263424069
1.20750010	0.26269713
1.21249998	0.263681203
1.21750009	0.263117999
1.22250009	0.26269874
1.22750008	0.263180077
1.23250008	0.264215022
1.23750007	0.262521476
1.24250007	0.263012677
1.24750006	0.263532341
1.25250006	0.263348609
1.25750005	0.263350397
1.26250017	0.263493538
1.26750004	0.262905419
1.27250016	0.263183862
1.27750003	0.26369983
1.28250003	0.263034701
1.28750014	0.263474733
1.29250002	0.263739884
1.29750013	0.262693018
1.30250001	0.262895018
1.30750012	0.263322204
1.31250012	0.262998074
1.31750000	0.262828678
1.32250011	0.263560414
1.32749999	0.263033003
1.33250010	0.262739658
1.33750010	0.263942599
1.34250009	0.263263345
1.34750009	0.262421697
1.35250008	0.263348639
1.35750008	0.263416708
1.36250007	0.262590885
1.36750007	0.263642252
1.37250006	0.263187707
1.37750006	0.262448996
1.38250005	0.262933165
1.38750017	0.263337106
1.39250004	0.262403607
1.39750016	0.26349619
1.40250003	0.262483895
1.40750003	0.262529761
1.41250014	0.263770759
1.41750002	0.263676405
1.42250013	0.261993527
1.42750001	0.26367563
1.43250012	0.263266295
1.43750012	0.262225986
1.44250000	0.263078213
1.44750011	0.263398975
1.45249999	0.262565881
1.45750010	0.263437808
1.46250010	0.263390511
1.46750009	0.262654156
1.47250009	0.26285097
1.47750008	0.262953937
1.48250008	0.262607515
1.48750007	0.2635113
1.49250007	0.263205648
1.49750006	0.262780696
1.50250006	0.263702661
1.50750005	0.263025641
1.51250017	0.262683779
1.51750004	0.263120294
1.52250016	0.263591558
1.52750003	0.262835622
1.53250003	0.262811661
1.53750014	0.263373196
1.54250002	0.26182574
1.54750013	0.262750477
1.55250001	0.263066709
1.55750012	0.262710542
1.56250012	0.26258108
1.56750000	0.262823343
1.57250011	0.263191313
1.57749999	0.262387306
1.58250010	0.263014823
1.58750010	0.26286453
1.59250009	0.26254645
1.59750009	0.263150632
1.60250008	0.262390912
1.60750008	0.262473524
1.61250007	0.263210565
1.61750007	0.262193829
1.62250006	0.261969477
1.62750006	0.263745964
1.63250005	0.263726473
1.63750017	0.262574196
1.64250004	0.263916135
1.64750016	0.263797492
1.65250003	0.262356103
1.65750003	0.263962299
1.66250014	0.262936324
1.66750002	0.262769938
1.67250013	0.263404697
1.67750001	0.262948036
1.68250012	0.262161583
1.68750012	0.263695061
1.69250000	0.264580518
1.69750011	0.263118476
1.70249999	0.263472557
1.70750010	0.263392329
1.71250010	0.262752116
1.71750009	0.263690174
1.72250009	0.263487697
1.72750020	0.262449503
1.73250008	0.263214409
1.73750007	0.263403714
1.74250007	0.262187392
1.74750006	0.262869507
1.75250018	0.262788236
1.75750005	0.262574762
1.76250017	0.263262123
1.76750004	0.263579369
1.77250016	0.26252541
1.77750015	0.263240665
1.78250003	0.264183581
1.78750014	0.262473702
1.79250002	0.262789518
1.79750013	0.2639395
1.80250013	0.262452543
1.80750012	0.262969583
1.81250012	0.262992472
1.81750000	0.26234436
1.82250011	0.263098091
1.82750011	0.262905747
1.83250010	0.262277484
1.83750010	0.262563407
1.84250009	0.263247818
1.84750009	0.261882037
1.85250020	0.26253435
1.85750008	0.263114572
1.86250007	0.263097137
1.86750007	0.262473583
1.87250006	0.262475431
1.87750018	0.262704015
1.88250005	0.262455106
1.88750017	0.263399303
1.89250004	0.262763977
1.89750016	0.262662202
1.90250015	0.262529105
1.90750003	0.262281507
1.91250014	0.262111187
1.91750002	0.263811767
1.92250013	0.262769043
1.92750013	0.262690187
1.93250012	0.263586193
1.93750012	0.262730181
1.94250000	0.262116283
1.94750011	0.263416708
1.95250011	0.263296038
1.95750010	0.261952013
1.96250010	0.263367236
1.96750009	0.262978256
1.97250009	0.262214124
1.97750020	0.26333037
1.98250008	0.262669474
1.98750007	0.261807263
1.99250007	0.26301074
1.99750006	0.262262017
2.00250006	0.26248166
2.00750017	0.263142198
2.01250005	0.263450414
2.01750016	0.262286335
2.02250004	0.26338765
2.02750015	0.26293686
2.03250003	0.262324035
2.03750014	0.263040543
2.04250002	0.263038158
2.04750013	0.262036026
2.05250025	0.262933284
2.05750012	0.263061583
2.06250024	0.262564302
2.06750011	0.263070226
2.07249999	0.263513625
2.07750011	0.262381434
2.08249998	0.262499243
2.08750010	0.263678074
2.09249997	0.262290984
2.09750009	0.262691557
2.10250020	0.263300359
2.10750008	0.262383759
2.11250019	0.262686819
2.11750007	0.263455033
2.12250018	0.261810035
2.12750006	0.26257652
2.13250017	0.26300168
2.13750005	0.262069196
2.14250016	0.262286633
2.14750004	0.263190746
2.15250015	0.262509346
2.15750027	0.261965841
2.16249991	0.263143629
2.16750002	0.262587667
2.17250013	0.262187809
2.17750025	0.263428837
2.18250012	0.262251198
2.18750000	0.26230982
2.19250011	0.262697339
2.19749999	0.262679279
2.20250011	0.261966497
2.20750022	0.263473272
2.21250010	0.262485176
2.21749997	0.262232602
2.22250009	0.263426632
2.22750020	0.262900293
2.23250032	0.262239516
2.23749995	0.262583733
2.24250007	0.262478828
2.24750018	0.261937201
2.25250006	0.26324755
2.25750017	0.262991399
2.26250005	0.2623716
2.26750016	0.262878716
2.27250004	0.263030678
2.27750015	0.262062132
2.28250027	0.262998521
2.28749991	0.262718558
2.29250002	0.261954606
2.29750013	0.263563156
2.30250025	0.263397574
2.30750012	0.262561739
2.31250000	0.262721211
2.31750011	0.262660325
2.32249999	0.26203382
2.32750011	0.263058752
2.33250022	0.262187809
2.33750010	0.26208812
2.34249997	0.262867987
2.34750009	0.261880249
2.35250020	0.262064636
2.35750032	0.263286412
2.36249995	0.262747139
2.36750007	0.261875123
2.37250018	0.262713909
2.37750006	0.262887448
2.38250017	0.261861891
2.38750005	0.262513608
2.39250016	0.262663305
2.39750004	0.262103796
2.40250015	0.262827545
2.40750027	0.262366176
2.41249991	0.262512386
2.41750002	0.263241172
2.42250013	0.263718963
2.42750025	0.262652487
2.43250012	0.262623638
2.43750000	0.262949854
2.44250011	0.261489064
2.44749999	0.262434483
2.45250011	0.262543678
2.45750022	0.261610299
2.46250033	0.262635559
2.46749997	0.263062626
2.47250009	0.261606455
2.47750020	0.261692762
2.48250032	0.263188452
2.48750019	0.262488157
2.49250007	0.262515605
2.49750018	0.2625916
2.50250006	0.262694478
2.50750017	0.262421429
2.51250029	0.264190197
2.51750016	0.262189716
2.52250004	0.262756616
2.52750015	0.262729168
2.53250027	0.262143821
2.53750014	0.26228866
2.54250002	0.263301969
2.54750013	0.261944115
2.55250025	0.262360215
2.55750012	0.262765318
2.56250024	0.262512177
2.56750011	0.262330324
2.57249999	0.263060838
2.57750011	0.26229012
2.58250022	0.262283206
2.58750033	0.263173223
2.59249997	0.262530655
2.59750009	0.2617625
2.60250020	0.263072789
2.60750032	0.262373209
2.61250019	0.261869729
2.61750007	0.262381733
2.62250018	0.261937022
2.62750006	0.261684716
2.63250017	0.262390524
2.63750029	0.262326121
2.64250016	0.262140513
2.64750004	0.262784928
2.65250015	0.262666792
2.65750027	0.261923403
2.66250014	0.262448609
2.66750002	0.262365848
2.67250013	0.261927068
2.67750025	0.262455225
2.68250012	0.262312025
2.68750024	0.261247665
2.69250011	0.262499869
2.69749999	0.263023466
2.70250011	0.262362123
2.70750022	0.26264447
2.71250033	0.263214946
2.71749997	0.261779159
2.72250009	0.262136251
2.72750020	0.263068795
2.73250032	0.261850447
2.73750019	0.262094647
2.74250007	0.262899876
2.74750018	0.261662722
2.75250006	0.262312621
2.75750017	0.263603687
2.76250029	0.262297511
2.76750016	0.261927635
2.77250004	0.263408423
2.77750015	0.261626035
2.78250027	0.262829453
2.78750014	0.263988107
2.79250002	0.263234675
2.79750013	0.262196153
2.80250025	0.262795746
2.80750012	0.26224485
2.81250024	0.261310339
2.81750011	0.263234884
2.82249999	0.262308776
2.82750011	0.261529952
2.83250022	0.263296157
2.83750033	0.26225844
2.84249997	0.261069834
2.84750009	0.263256073
2.85250020	0.262589097
2.85750032	0.261903048
2.86250019	0.263380647
2.86750007	0.262020052
2.87250018	0.261340678
2.87750006	0.262751222
2.88250017	0.262426287
2.88750029	0.261795431
2.89250016	0.263327509
2.89750004	0.262171656
2.90250015	0.261384487
2.90750027	0.262490898
2.91250014	0.262091011
2.91750002	0.261865944
2.92250013	0.262816042
2.92750025	0.262042671
2.93250012	0.261371821
2.93750024	0.262116194
2.94250011	0.26198718
2.94749999	0.261551619
2.95250011	0.262861073
2.95750022	0.262991577
2.96250033	0.261862636
2.96749997	0.262975305
2.97250009	0.262715995
2.97750020	0.261319459
2.98250032	0.26299423
2.98750019	0.262345165
2.99250007	0.261685699
2.99750018	0.262429476
3.00250006	0.26195392
3.00750017	0.261192113
3.01250029	0.262322009
3.01750016	0.262991548
3.02250004	0.261844158
3.02750015	0.262495041
3.03250027	0.262162775
3.03750014	0.262440741
3.04250002	0.262321383
3.04750013	0.262581736
3.05250025	0.262557149
3.05750012	0.262877524
3.06250024	0.263249338
3.06750011	0.263508648
3.07249999	0.264101148
3.07750011	0.262274087
3.08250022	0.261977345
3.08750033	0.262473464
3.09249997	0.262668133
3.09750009	0.261212289
3.10250020	0.262158215
3.10750032	0.262570471
3.11250019	0.261797398
3.11750007	0.262063086
3.12250018	0.262210071
3.12750006	0.262169063
3.13250017	0.261601836
3.13750029	0.262370169
3.14250016	0.26155597
3.14750004	0.261269897
3.15250015	0.26269719
3.15750027	0.261366993
3.16250014	0.261757821
3.16750002	0.262135744
3.17250013	0.261323005
3.17750025	0.261723667
3.18250012	0.263272554
3.18750024	0.262568146
3.19250011	0.2617459
3.19749999	0.262149364
3.20250011	0.261804074
3.20750022	0.261493176
3.21250033	0.262007088
3.21749997	0.262107581
3.22250009	0.261374176
3.22750020	0.262805849
3.23250032	0.262497306
3.23750019	0.261518002
3.24250007	0.262443364
3.24750018	0.261716008
3.25250006	0.261446148
3.25750017	0.261928439
3.26250029	0.262029439
3.26750016	0.261481136
3.27250004	0.262393296
3.27750015	0.262372285
3.28250027	0.261461467
3.28750014	0.261748374
3.29250002	0.261921734
3.29750013	0.260886341
3.30250025	0.261998922
3.30750012	0.262728959
3.31250024	0.261216253
3.31750011	0.262181908
3.32249999	0.262193769
3.32750011	0.261164606
3.33250022	0.261660129
3.33750033	0.262139678
3.34249997	0.261762172
3.34750009	0.262517005
3.35250020	0.26304698
3.35750032	0.262181461
3.36250019	0.262227476
3.36750007	0.26267606
3.37250018	0.261702955
3.37750006	0.26184386
3.38250017	0.261589497
3.38750029	0.261788368
3.39250016	0.261662394
3.39750004	0.261891156
3.40250015	0.261781752
3.40750027	0.261414081
3.41250014	0.26273635
3.41750026	0.261695027
3.42250013	0.26146853
3.42750025	0.263046473
3.43250012	0.26197505
3.43750024	0.261469215
3.44250035	0.262628079
3.44749999	0.262110382
3.45250011	0.261961103
3.45750022	0.261949033
3.46250033	0.261500239
3.46750021	0.261527181
3.47250009	0.262483954
3.47750020	0.262017369
3.48250032	0.261301607
3.48750019	0.261979789
3.49250031	0.262193918
3.49750018	0.261241376
3.50250006	0.262418062
3.50750017	0.261465073
3.51250029	0.261467814
3.51750040	0.26426971
3.52250004	0.26285857
3.52750015	0.261104077
3.53250027	0.262299806
3.53750014	0.262186438
3.54250026	0.261016011
3.54750013	0.262389213
3.55250025	0.26198253
3.55750012	0.260710031
3.56250024	0.262271017
3.56750035	0.261447251
3.57249999	0.261129767
3.57750011	0.262228757
3.58250022	0.263141215
3.58750033	0.260930032
3.59250021	0.261584431
3.59750009	0.262219638
3.60250020	0.260492563
3.60750032	0.262115091
3.61250019	0.262163043
3.61750031	0.260886669
3.62250018	0.26224041
3.62750006	0.261533469
3.63250017	0.261339635
3.63750029	0.262459874
3.64250040	0.26172024
3.64750004	0.26105094
3.65250015	0.261792481
3.65750027	0.26181066
3.66250014	0.260941356
3.66750026	0.261914551
3.67250013	0.261884868
3.67750025	0.261087984
3.68250012	0.261647165
3.68750024	0.262219161
3.69250035	0.261343718
3.69749999	0.2614941
3.70250011	0.262186348
3.70750022	0.26143676
3.71250033	0.26182282
3.71750021	0.262384087
3.72250009	0.261564344
3.72750020	0.261879951
3.73250032	0.26236093
3.73750019	0.261236131
3.74250031	0.261264384
3.74750018	0.261850447
3.75250006	0.261269063
3.75750017	0.261702955
3.76250029	0.261869282
3.76750040	0.261252523
3.77250004	0.261730999
3.77750015	0.262415826
3.78250027	0.262034863
3.78750014	0.261354923
3.79250026	0.262185633
3.79750013	0.261384219
3.80250025	0.261829376
3.80750012	0.262830585
3.81250024	0.262166798
3.81750035	0.261369497
3.82249999	0.262299687
3.82750011	0.261535168
3.83250022	0.261212319
3.83750033	0.261903107
3.84250021	0.261944413
3.84750009	0.260775745
3.85250020	0.262458473
3.85750032	0.262462407
3.86250019	0.261525512
3.86750031	0.262499869
3.87250018	0.262480527
3.87750006	0.260946512
3.88250017	0.262070239
3.88750029	0.261695057
3.89250040	0.261088908
3.89750004	0.262593627
3.90250015	0.261903554
3.90750027	0.260943919
3.91250014	0.261759967
3.91750026	0.262724549
3.92250013	0.261178494
3.92750025	0.262044281
3.93250012	0.262043923
3.93750024	0.261028141
3.94250035	0.261904746
3.94749999	0.26205796
3.95250011	0.260730028
3.95750022	0.262074858
3.96250033	0.261362225
3.96750021	0.260705024
3.97250009	0.261131734
3.97750020	0.262108952
3.98250032	0.261403024
3.98750019	0.262050152
3.99250031	0.261583388
3.99750018	0.260787606
4.00250006	0.261606038
4.00750017	0.262457281
4.01250029	0.261369228
4.01750040	0.260973036
4.02250004	0.262043536
4.02750015	0.260995388
4.03250027	0.261129677
4.03750038	0.262518436
4.04250050	0.261110812
4.04750013	0.261178374
4.05250025	0.262367576
4.05750036	0.261223674
4.06250048	0.260921538
4.06750011	0.262238562
4.07250023	0.261286676
4.07750034	0.260829419
4.08249998	0.261941373
4.08750010	0.261656821
4.09250021	0.261222482
4.09750032	0.262885869
4.10249996	0.260781795
4.10750008	0.260531724
4.11250019	0.262194395
4.11750031	0.261461556
4.12249994	0.260823458
4.12750006	0.26215288
4.13250017	0.262085289
4.13750029	0.26042378
4.14250040	0.261563242
4.14750004	0.261118472
4.15250015	0.260896713
4.15750027	0.26207453
4.16250038	0.261287779
4.16750050	0.260461867
4.17250013	0.262099385
4.17750025	0.262005568
4.18250036	0.260847479
4.18750048	0.261822492
4.19250011	0.261558056
4.19750023	0.260578603
4.20250034	0.261870742
4.20749998	0.262013018
4.21250010	0.260975987
4.21750021	0.261776745
4.22250032	0.261512607
4.22749996	0.261015534
4.23250008	0.262128502
4.23750019	0.261288524
4.24250031	0.260702014
4.24749994	0.261620939
4.25250006	0.261561781
4.25750017	0.261330098
4.26250029	0.262051433
4.26750040	0.261557102
4.27250004	0.260934532
4.27750063	0.261676014
4.28250027	0.261451602
4.28749991	0.261217296
4.29250050	0.26173994
4.29750013	0.261758536
4.30250025	0.26143226
4.30750036	0.261835784
4.31250000	0.262043595
4.31750011	0.261287779
4.32250023	0.261366576
4.32750034	0.262351275
4.33249998	0.260511816
4.33750010	0.261723429
4.34250021	0.261502683
4.34750032	0.260859847
4.35250044	0.261220932
4.35750008	0.261658132
4.36250019	0.260805577
4.36750031	0.260713548
4.37249994	0.26186955
4.37750053	0.260590851
4.38250017	0.260644585
4.38749981	0.262314856
4.39250040	0.261200041
4.39750004	0.261383206
4.40250063	0.26184386
4.40750027	0.26066035
4.41249991	0.260855168
4.41750050	0.262059569
4.42250013	0.260950446
4.42750025	0.260716915
4.43250036	0.261927784
4.43750000	0.26111424
4.44250011	0.260682762
4.44750023	0.261911899
4.45250034	0.261083156
4.45749998	0.260350555
4.46250010	0.262186617
4.46750021	0.261007696
4.47250032	0.261101812
4.47750044	0.261588723
4.48250008	0.261275023
4.48750019	0.260687858
4.49250031	0.261430472
4.49749994	0.26158765
4.50250053	0.260775149
4.50750017	0.261784345
4.51249981	0.261398614
4.51750040	0.260343909
4.52250004	0.261056989
4.52750063	0.260882258
4.53250027	0.260723293
4.53749991	0.261689395
4.54250050	0.261743933
4.54750013	0.260850042
4.55250025	0.261434734
4.55750036	0.261204332
4.56250000	0.26112026
4.56750011	0.261741072
4.57250023	0.261275917
4.57750034	0.260189295
4.58249998	0.260886431
4.58750010	0.260837585
4.59250021	0.260267586
4.59750032	0.26113686
4.60250044	0.261105925
4.60750008	0.259822071
4.61250019	0.261235654
4.61750031	0.261809796
4.62249994	0.260879159
4.62750053	0.261242092
4.63250017	0.261927605
4.63749981	0.260246426
4.64250040	0.26055643
4.64750004	0.261253953
4.65250063	0.260268539
4.65750027	0.260675758
4.66249991	0.261387885
4.66750050	0.26069662
4.67250013	0.261158258
4.67750025	0.260843277
4.68250036	0.260772973
4.68750000	0.260668725
4.69250011	0.261752665
4.69750023	0.26040867
4.70250034	0.260546297
4.70749998	0.261134774
4.71250010	0.261430085
4.71750021	0.260980845
4.72250032	0.261604369
4.72750044	0.261009574
4.73250008	0.260384411
4.73750019	0.261238307
4.74250031	0.261110872
4.74749994	0.260529906
4.75250053	0.261548549
4.75750017	0.261460006
4.76249981	0.260492861
4.76750040	0.261358172
4.77250004	0.260701329
4.77750063	0.26046598
4.78250027	0.261741608
4.78749991	0.260787487
4.79250050	0.261089295
4.79750013	0.261691183
4.80250025	0.261825085
4.80750036	0.260294795
4.81250000	0.261273593
4.81750011	0.261202037
4.82250023	0.260085076
4.82750034	0.261619419
4.83249998	0.260547429
4.83750010	0.260403484
4.84250021	0.261250913
4.84750032	0.261018515
4.85250044	0.259997279
4.85750008	0.261168838
4.86250019	0.261092931
4.86750031	0.260284334
4.87249994	0.261310399
4.87750053	0.260736883
4.88250017	0.260204047
4.88750029	0.261233926
4.89250040	0.260914505
4.89750004	0.259828568
4.90250063	0.261337757
4.90750027	0.261161029
4.91250038	0.260443807
4.91750050	0.26122126
4.92250013	0.261020064
4.92750025	0.26037097
4.93250036	0.261750549
4.93750048	0.261034578
4.94250011	0.260799855
4.94750023	0.261495829
4.95250034	0.261501849
4.95749998	0.260841578
4.96250057	0.260801762
4.96750021	0.26101312
4.97250032	0.259936661
4.97750044	0.260503501
4.98250008	0.260980934
4.98750067	0.260135293
4.99250031	0.260709137
4.99749994	0.260796905
5.00250053	0.260469973
5.00750017	0.260506481
5.01250029	0.260775507
5.01750040	0.260371476
5.02250004	0.260540485
5.02750063	0.261888176
5.03250027	0.26184541
5.03750038	0.261379153
5.04250050	0.262245566
5.04750013	0.260704309
5.05250025	0.259765536
5.05750036	0.261750221
5.06250048	0.260393679
5.06750011	0.260375738
5.07250023	0.261196792
5.07750034	0.260471642
5.08249998	0.260252327
5.08750057	0.261352629
5.09250021	0.260830075
5.09750032	0.260186195
5.10250044	0.261196405
5.10750008	0.260443062
5.11250067	0.260664344
5.11750031	0.260702133
5.12249994	0.260689497
5.12750053	0.260071784
5.13250017	0.261017531
5.13750029	0.260796994
5.14250040	0.260233134
5.14750004	0.261750639
5.15250063	0.26057297
5.15750027	0.260172814
5.16250038	0.261290699
5.16750050	0.2603046
5.17250013	0.260532796
5.17750025	0.261621535
5.18250036	0.260893732
5.18750048	0.260504782
5.19250011	0.261398524
5.19750023	0.261519432
5.20250034	0.260182887
5.20749998	0.261539996
5.21250057	0.260111272
5.21750021	0.26047942
5.22250032	0.260916293
5.22750044	0.260861397
5.23250008	0.260213524
5.23750067	0.261027992
5.24250031	0.261123538
5.24749994	0.260163665
5.25250053	0.260788202
5.25750017	0.260549903
5.26250029	0.260243446
5.26750040	0.260645062
5.27250004	0.261479199
5.27750063	0.259966791
5.28250027	0.260733694
5.28750038	0.260771751
5.29250050	0.260494918
5.29750013	0.26076296
5.30250025	0.261217415
5.30750036	0.2600604
5.31250048	0.260288596
5.31750011	0.261186063
5.32250023	0.260309815
5.32750034	0.260568887
5.33249998	0.260777175
5.33750057	0.260874718
5.34250021	0.261078149
5.34750032	0.260997504
5.35250044	0.260946244
5.35750008	0.260996401
5.36250067	0.260864675
5.36750031	0.260727286
5.37249994	0.260630161
5.37750053	0.26146248
5.38250017	0.260627091
5.38750029	0.26061514
5.39250040	0.261208743
5.39750004	0.259886533
5.40250063	0.260590941
5.40750027	0.260952979
5.41250038	0.260101706
5.41750050	0.26025641
5.42250013	0.26028654
5.42750025	0.260918528
5.43250036	0.260074675
5.43750048	0.260813177
5.44250011	0.260158688
5.44750023	0.25990364
5.45250034	0.260328144
5.45749998	0.260616034
5.46250057	0.259332806
5.46750021	0.261912733
5.47250032	0.260864049
5.47750044	0.259863317
5.48250008	0.261101335
5.48750067	0.260891706
5.49250031	0.259888232
5.49749994	0.260690153
5.50250053	0.26019609
5.50750017	0.259815663
5.51250029	0.260675341
5.51750040	0.260209233
5.52250004	0.260052294
5.52750063	0.260570705
5.53250027	0.260232478
5.53750038	0.259727925
5.54250050	0.260988146
5.54750013	0.260879815
5.55250025	0.259873778
5.55750036	0.260273993
5.56250048	0.260144919
5.56750011	0.259546846
5.57250023	0.260719597
5.57750034	0.260597795
5.58249998	0.25945735
5.58750057	0.260092139
5.59250021	0.260509133
5.59750032	0.259495288
5.60250044	0.260598034
5.60750008	0.260266453
5.61250067	0.260027051
5.61750031	0.260978699
5.62249994	0.260084242
5.62750053	0.258835703
5.63250017	0.260157883
5.63750029	0.260120988
5.64250040	0.259907246
5.64750004	0.26017195
5.65250063	0.260661751
5.65750027	0.259395957
5.66250038	0.260301322
5.66750050	0.260438681
5.67250013	0.259503514
5.67750025	0.259683937
5.68250036	0.260876328
5.68750048	0.260164857
5.69250011	0.260275781
5.69750023	0.261132687
5.70250034	0.260150909
5.70749998	0.260006547
5.71250057	0.260398448
5.71750021	0.260142326
5.72250032	0.260954768
5.72750044	0.262215376
5.73250008	0.261449695
5.73750067	0.260704219
5.74250031	0.259730279
5.74749994	0.258846104
5.75250053	0.259612352
5.75750017	0.260186583
5.76250029	0.260105908
5.76750040	0.259718686
5.77250004	0.261432976
5.77750063	0.259987146
5.78250027	0.259829134
5.78750038	0.261040568
5.79250050	0.25933519
5.79750013	0.259209603
5.80250025	0.26054278
5.80750036	0.260090083
5.81250048	0.259105355
5.81750011	0.261037767
5.82250023	0.259638339
5.82750034	0.260129541
5.83249998	0.261988312
5.83750057	0.260977447
5.84250021	0.25892973
5.84750032	0.260094315
5.85250044	0.259726226
5.85750008	0.259699822
5.86250067	0.260009289
5.86750031	0.260336846
5.87249994	0.259880543
5.87750053	0.262216926
5.88250017	0.26071173
5.88750029	0.260112077
5.89250040	0.261401743
5.89750004	0.26103428
5.90250063	0.260812938
5.90750027	0.261444092
5.91250038	0.260285825
5.91750050	0.259744495
5.92250013	0.260671616
5.92750025	0.260391414
5.93250036	0.259411931
5.93750048	0.260336161
5.94250011	0.26022926
5.94750023	0.259602517
5.95250034	0.260027319
5.95749998	0.260408104
5.96250057	0.259122461
5.96750021	0.259423852
5.97250032	0.260391384
5.97750044	0.259367883
5.98250008	0.260162443
5.98750067	0.260802597
5.99250031	0.259813875
5.99749994	0.26014328
6.00250053	0.26120171
6.00750017	0.259288132
6.01250029	0.260260224
6.01750040	0.26040557
6.02250004	0.259577721
6.02750063	0.260369986
6.03250027	0.260789543
6.03750038	0.260014325
6.04250050	0.259958446
6.04750013	0.260276675
6.05250025	0.259895444
6.05750036	0.259926379
6.06250048	0.260608971
6.06750011	0.259880692
6.07250023	0.259358615
6.07750034	0.260445684
6.08249998	0.259377211
6.08750057	0.259711295
6.09250021	0.260192663
6.09750032	0.259759307
6.10250044	0.259465039
6.10750008	0.260553449
6.11250067	0.259510011
6.11750031	0.259335339
6.12249994	0.260658443
6.12750053	0.259765089
6.13250017	0.260011673
6.13750029	0.261324614
6.14250040	0.260323733
6.14750004	0.25958091
6.15250063	0.260858953
6.15750027	0.260407358
6.16250038	0.259149969
6.16750050	0.260703325
6.17250013	0.259981662
6.17750025	0.258781791
6.18250036	0.260365933
6.18750048	0.260494113
6.19250011	0.259191364
6.19750023	0.260345519
6.20250034	0.25976637
6.20749998	0.259417713
6.21250057	0.260813594
6.21750021	0.259456098
6.22250032	0.259193689
6.22750044	0.259929478
6.23250008	0.260026902
6.23750067	0.259046316
6.24250031	0.260100156
6.24749994	0.259643883
6.25250053	0.259339392
6.25750017	0.259803981
6.26250029	0.259675413
6.26750040	0.259518951
6.27250004	0.260051251
6.27750063	0.260320276
6.28250027	0.258902997
6.28750038	0.259846598
6.29250050	0.259819716
6.29750013	0.259377241
6.30250025	0.260106623
6.30750036	0.25961256
6.31250048	0.259466112
6.31750011	0.260246128
6.32250023	0.259668469
6.32750034	0.259077221
6.33249998	0.25947386
6.33750057	0.260407686
6.34250021	0.259011537
6.34750032	0.259743124
6.35250044	0.260326892
6.35750008	0.259663045
6.36250067	0.260217011
6.36750031	0.26105684
6.37249994	0.259598911
6.37750053	0.259486854
6.38250017	0.260055125
6.38750029	0.260076821
6.39250040	0.260241061
6.39750004	0.260612786
6.40250063	0.259911537
6.40750027	0.260088474
6.41250038	0.260442078
6.41750050	0.259612083
6.42250013	0.259713709
6.42750025	0.260199904
6.43250036	0.25947991
6.43750048	0.259222806
6.44250011	0.260569125
6.44750023	0.259343416
6.45250034	0.259593725
6.45749998	0.259880751
6.46250057	0.259502292
6.46750021	0.259090364
6.47250032	0.259983927
6.47750044	0.25916785
6.48250008	0.259064704
6.48750067	0.259978235
6.49250031	0.259260505
6.49749994	0.259402186
6.50250053	0.260052472
6.50750017	0.259558439
6.51250029	0.259636968
6.51750040	0.260179073
6.52250004	0.259272367
6.52750063	0.259284139
6.53250027	0.259898633
6.53750038	0.259738743
6.54250050	0.25889805
6.54750013	0.260240257
6.55250025	0.258926123
6.55750036	0.259167075
6.56250048	0.260013104
6.56750011	0.259312719
6.57250023	0.258700073
6.57750034	0.260104358
6.58249998	0.259737313
6.58750057	0.258887589
6.59250021	0.259405196
6.59750032	0.259581715
6.60250044	0.259058982
6.60750008	0.260258824
6.61250067	0.260023922
6.61750031	0.258638918
6.62249994	0.259213775
6.62750053	0.259258062
6.63250017	0.25917834
6.63750029	0.2596443
6.64250040	0.260405988
6.64750004	0.259142041
6.65250063	0.260302663
6.65750027	0.259591609
6.66250038	0.259205699
6.66750050	0.259861946
6.67250013	0.261322916
6.67750025	0.259294719
6.68250036	0.260067821
6.68750048	0.259631515
6.69250011	0.25883016
6.69750023	0.260415375
6.70250034	0.260547429
6.70749998	0.259516358
6.71250057	0.259317994
6.71750021	0.260183185
6.72250032	0.258810908
6.72750044	0.259083986
6.73250008	0.259401232
6.73750067	0.258770376
6.74250031	0.259351015
6.74749994	0.259918809
6.75250053	0.259090036
6.75750017	0.259136945
6.76250029	0.259910286
6.76750040	0.258665413
6.77250004	0.258386701
6.77750063	0.259691387
6.78250027	0.258858085
6.78750038	0.259303927
6.79250050	0.260443658
6.79750013	0.25938502
6.80250025	0.258684039
6.80750036	0.259649009
6.81250048	0.259208709
6.81750011	0.259339631
6.82250023	0.259645015
6.82750034	0.258567423
6.83249998	0.259141177
6.83750057	0.260126442
6.84250021	0.25962016
6.84750080	0.258871764
6.85250044	0.260019779
6.85750008	0.259519517
6.86250067	0.258853585
6.86750031	0.259798259
6.87250042	0.259204984
6.87750053	0.258791566
6.88250017	0.259841859
6.88750029	0.258769572
6.89250040	0.258941442
6.89750052	0.259569824
6.90250063	0.258823514
6.90750027	0.258705467
6.91250038	0.260081321
6.91750050	0.258884162
6.92250061	0.258819878
6.92750025	0.259176493
6.93250036	0.259260565
6.93750048	0.258466661
6.94250011	0.259968996
6.94750071	0.259294599
6.95250034	0.258256257
6.95749998	0.259448141
6.96250057	0.259019643
6.96750021	0.258442819
6.97250080	0.259457588
6.97750044	0.259359747
6.98250008	0.258490056
6.98750067	0.261262357
6.99250031	0.259073556
6.99750042	0.258515388
7.00250053	0.259602189
7.00750017	0.259238184
7.01250029	0.258484542
7.01750040	0.259542555
7.02250052	0.258997172
7.02750063	0.25869447
7.03250027	0.260019124
7.03750038	0.258824259
7.04250050	0.258565903
7.04750061	0.259237617
7.05250025	0.259964615
7.05750036	0.258808196
7.06250048	0.259454638
7.06750011	0.259529859
7.07250071	0.258607
7.07750034	0.25963971
7.08249998	0.259266526
7.08750057	0.258252949
7.09250021	0.2591874
7.09750080	0.259134084
7.10250044	0.25877896
7.10750008	0.25946489
7.11250067	0.259947896
7.11750031	0.258356482
7.12250042	0.259303361
7.12750053	0.259186655
7.13250017	0.259084016
7.13750029	0.258955777
7.14250040	0.259765655
7.14750052	0.258756757
7.15250063	0.258920938
7.15750027	0.25909248
7.16250038	0.258544326
7.16750050	0.25851962
7.17250061	0.259944618
7.17750025	0.258729786
7.18250036	0.259084165
7.18750048	0.260187089
7.19250011	0.258258492
7.19750071	0.258805662
7.20250034	0.259796977
7.20749998	0.259344131
7.21250057	0.259098589
7.21750021	0.259067804
7.22250080	0.258274913
7.22750044	0.259083092
7.23250008	0.259256989
7.23750067	0.258304715
7.24250031	0.258611679
7.24750042	0.258923948
7.25250053	0.25860098
7.25750017	0.258836985
7.26250029	0.259222627
7.26750040	0.258881897
7.27250052	0.258205712
7.27750063	0.259690762
7.28250027	0.258866072
7.28750038	0.258359194
7.29250050	0.258924455
7.29750061	0.25901863
7.30250025	0.258057177
7.30750036	0.259437561
7.31250048	0.259539127
7.31750011	0.258226425
7.32250071	0.259120703
7.32750034	0.258699507
7.33249998	0.258973211
7.33750057	0.259324521
7.34250021	0.259322703
7.34750080	0.258116692
7.35250044	0.258664429
7.35750008	0.259535849
7.36250067	0.258316636
7.36750031	0.259239972
7.37250042	0.258964181
7.37750053	0.257894635
7.38250017	0.258765996
7.38750029	0.259488404
7.39250040	0.257959932
7.39750052	0.259152621
7.40250063	0.259367228
7.40750027	0.258359194
7.41250038	0.258885503
7.41750050	0.258649528
7.42250061	0.258280277
7.42750025	0.259118527
7.43250036	0.258612663
7.43750048	0.258479804
7.44250011	0.258833379
7.44750071	0.259148061
7.45250034	0.258752912
7.45749998	0.258570224
7.46250057	0.259044588
7.46750021	0.257880062
7.47250080	0.258784324
7.47750044	0.25917536
7.48250008	0.258587092
7.48750067	0.258788824
7.49250031	0.259583145
7.49750042	0.258266062
7.50250053	0.258793801
7.50750017	0.259608835
7.51250029	0.258341551
7.51750040	0.258377016
7.52250052	0.258363545
7.52750063	0.258247942
7.53250027	0.258580327
7.53750038	0.259010285
7.54250050	0.25822416
7.54750061	0.258473814
7.55250025	0.259310097
7.55750036	0.258519113
7.56250048	0.258471638
7.56750011	0.258659542
7.57250071	0.258581817
7.57750034	0.258935839
7.58249998	0.259071976
7.58750057	0.259136856
7.59250021	0.258920848
7.59750080	0.258919388
7.60250044	0.258291423
7.60750008	0.258180946
7.61250067	0.258947074
7.61750031	0.25893721
7.62250042	0.258402616
7.62750053	0.259675711
7.63250017	0.258879125
7.63750029	0.258338392
7.64250040	0.25933665
7.64750052	0.259263068
7.65250063	0.25839448
7.65750027	0.259145826
7.66250038	0.258949876
7.66750050	0.257732421
7.67250061	0.258621365
7.67750025	0.258798182
7.68250036	0.258024395
7.68750048	0.259222895
7.69250011	0.25859192
7.69750071	0.257403672
7.70250034	0.259420574
7.70749998	0.259044111
7.71250057	0.25840041
7.71750021	0.259232342
7.72250080	0.258883864
7.72750044	0.257919192
7.73250008	0.258724302
7.73750067	0.258265853
7.74250031	0.25774309
7.74750042	0.258874714
7.75250053	0.258663952
7.75750017	0.257789463
7.76250029	0.259141743
7.76750040	0.258446157
7.77250052	0.258047283
7.77750063	0.259611428
7.78250027	0.258532375
7.78750038	0.257567406
7.79250050	0.258887172
7.79750061	0.259270966
7.80250025	0.257873446
7.80750036	0.259468973
7.81250048	0.259152383
7.81750011	0.258350611
7.82250071	0.258992374
7.82750034	0.259159565
7.83249998	0.258211434
7.83750057	0.259089708
7.84250021	0.258887112
7.84750080	0.258115888
7.85250044	0.258323818
7.85750008	0.259135604
7.86250067	0.258002788
7.86750031	0.259446055
7.87250042	0.259451628
7.87750053	0.257991672
7.88250017	0.258594394
7.88750029	0.25916329
7.89250040	0.257865429
7.89750052	0.258523881
7.90250063	0.259523928
7.90750027	0.258741349
7.91250038	0.258634329
7.91750050	0.259043187
7.92250061	0.258639485
7.92750025	0.258407474
7.93250036	0.259356707
7.93750048	0.257876396
7.94250011	0.25804317
7.94750071	0.259274483
7.95250034	0.258286148
7.95749998	0.25812608
7.96250057	0.260209888
7.96750021	0.258869201
7.97250080	0.258500785
7.97750044	0.259348005
7.98250008	0.257827133
7.98750067	0.258355707
7.99250031	0.258965582
7.99750042	0.258214265
8.00250053	0.25777173
8.00750065	0.25905785
8.01250076	0.258026511
8.01749992	0.258096755
8.02250099	0.259216279
8.02750015	0.258592755
8.03250027	0.257790983
8.03750038	0.25926587
8.04250050	0.25872153
8.04750061	0.258046299
8.05250073	0.258742392
8.05749989	0.2586492
8.06250095	0.257972956
8.06750011	0.259292156
8.07250023	0.258684337
8.07750034	0.257754624
8.08250046	0.258942425
8.08750057	0.258179724
8.09250069	0.258160502
8.09750080	0.258984864
8.10249996	0.257971376
8.10750008	0.257866591
8.11250019	0.258920044
8.11750031	0.258641094
8.12250042	0.258499444
8.12750053	0.259192616
8.13250065	0.258742809
8.13750076	0.25826785
8.14249992	0.259011179
8.14750099	0.258825511
8.15250015	0.258161902
8.15750027	0.259064049
8.16250038	0.258887291
8.16750050	0.257975131
8.17250061	0.25862357
8.17750073	0.259203494
8.18249989	0.257641137
8.18750095	0.259002328
8.19250011	0.259835124
8.19750023	0.257633656
8.20250034	0.259101689
8.20750046	0.258031428
8.21250057	0.257869422
8.21750069	0.258477807
8.22250080	0.258347988
8.22749996	0.257408053
8.23250008	0.257943094
8.23750019	0.259104669
8.24250031	0.257356852
8.24750042	0.258191615
8.25250053	0.258261502
8.25750065	0.257863224
8.26250076	0.258636862
8.26749992	0.258254319
8.27250099	0.257362008
8.27750015	0.257947356
8.28250027	0.258249968
8.28750038	0.257991105
8.29250050	0.258261234
8.29750061	0.259323776
8.30250073	0.258300573
8.30749989	0.258387834
8.31250095	0.258164078
8.31750011	0.258267134
8.32250023	0.25788638
8.32750034	0.258889467
8.33250046	0.25799045
8.33750057	0.258115143
8.34250069	0.259177566
8.34750080	0.258307338
8.35249996	0.258065105
8.35750008	0.258202255
8.36250019	0.258025259
8.36750031	0.258142203
8.37250042	0.258933902
8.37750053	0.258273691
8.38250065	0.257867307
8.38750076	0.259326398
8.39249992	0.258630246
8.39750099	0.258144647
8.40250015	0.258641541
8.40750027	0.257638991
8.41250038	0.25794813
8.41750050	0.258765668
8.42250061	0.258740962
8.42750073	0.258389741
8.43249989	0.259254456
8.43750095	0.258412331
8.44250011	0.25764823
8.44750023	0.259249806
8.45250034	0.258118898
8.45750046	0.257294864
8.46250057	0.258748829
8.46750069	0.2585361
8.47250080	0.256869853
8.47749996	0.258277118
8.48250008	0.258225471
8.48750019	0.25746724
8.49250031	0.258549005
8.49750042	0.258615851
8.50250053	0.257574022
8.50750065	0.258876771
8.51250076	0.257991165
8.51749992	0.257533222
8.52250099	0.259296954
8.52750015	0.258027017
8.53250027	0.257429123
8.53750038	0.258749694
8.54250050	0.257977277
8.54750061	0.257462204
8.55250073	0.2589176
8.55749989	0.258107036
8.56250000	0.257214218
8.56750107	0.258536488
8.57250023	0.258559138
8.57750034	0.257524401
8.58250046	0.258539349
8.58749962	0.258395374
8.59250069	0.257445157
8.59750080	0.258339495
8.60249996	0.257900357
8.60750008	0.257358551
8.61250019	0.258396745
8.61750126	0.257968366
8.62250042	0.257529616
8.62750053	0.258434296
8.63250065	0.258191884
8.63749981	0.257871091
8.64250088	0.258683711
8.64750099	0.258142263
8.65250015	0.257885873
8.65750027	0.258280695
8.66250038	0.25797531
8.66750050	0.257618517
8.67250061	0.257916182
8.67750073	0.257703364
8.68249989	0.257950276
8.68750000	0.258008838
8.69250107	0.25832814
8.69750023	0.257512361
8.70250034	0.257851183
8.70750046	0.258679211
8.71249962	0.257148385
8.71750069	0.258382618
8.72250080	0.259133667
8.72749996	0.258131325
8.73250008	0.258208782
8.73750019	0.258972824
8.74250126	0.257683158
8.74750042	0.258125752
8.75250053	0.258767039
8.75750065	0.257463634
8.76249981	0.25796622
8.76750088	0.258161336
8.77250099	0.25762865
8.77750015	0.257198751
8.78250027	0.258770853
8.78750038	0.258011371
8.79250050	0.259605914
8.79750061	0.259944052
8.80250073	0.257568806
8.80749989	0.257377505
8.81250000	0.258176446
8.81750107	0.257944644
8.82250023	0.257686138
8.82750034	0.25832963
8.83250046	0.257778585
8.83749962	0.256997734
8.84250069	0.257899284
8.84750080	0.257430196
8.85249996	0.257372975
8.85750008	0.258062899
8.86250019	0.258030117
8.86750126	0.257529885
8.87250042	0.258080542
8.87750053	0.258481443
8.88250065	0.257653505
8.88749981	0.258770049
8.89250088	0.257461608
8.89750099	0.257896513
8.90250015	0.258732945
8.90750027	0.258240432
8.91250038	0.257187188
8.91750050	0.258536756
8.92250061	0.257652998
8.92750073	0.25721699
8.93249989	0.258582443
8.93750000	0.258166283
8.94250107	0.256890237
8.94750023	0.257867158
8.95250034	0.257848918
8.95750046	0.257305354
8.96249962	0.25819236
8.96750069	0.258603007
8.97250080	0.257522106
8.97749996	0.258049637
8.98250008	0.257793814
8.98750019	0.257247984
8.99250126	0.257764101
8.99750042	0.258438051
9.00250053	0.256904721
9.00750065	0.258093298
9.01249981	0.258073747
9.01750088	0.257344037
9.02250099	0.257858008
9.02750015	0.258204728
9.03250027	0.257017881
9.03750038	0.258466154
9.04250050	0.259090334
9.04750061	0.257090449
9.05250073	0.257537812
9.05749989	0.258091331
9.06250000	0.257689863
9.06750107	0.258809745
9.07250023	0.258815199
9.07750034	0.257433653
9.08250046	0.258210003
9.08749962	0.258203983
9.09250069	0.257296056
9.09750080	0.257001936
9.10249996	0.257959664
9.10750008	0.256768048
9.11250019	0.257032096
9.11750126	0.258183211
9.12250042	0.257496178
9.12750053	0.257937491
9.13250065	0.258354366
9.13749981	0.257639647
9.14250088	0.257930875
9.14750099	0.258382142
9.15250015	0.257161051
9.15750027	0.257517725
9.16250038	0.258375287
9.16750050	0.257791132
9.17250061	0.257816404
9.17750073	0.257819921
9.18249989	0.257475704
9.18750000	0.257430524
9.19250107	0.258160234
9.19750023	0.257519156
9.20250034	0.257607698
9.20750046	0.257986039
9.21249962	0.257638723
9.21750069	0.257567227
9.22250080	0.258846462
9.22749996	0.257618845
9.23250008	0.25740391
9.23750019	0.257950217
9.24250126	0.25753808
9.24750042	0.257098764
9.25250053	0.257919252
9.25750065	0.257420778
9.26249981	0.257496357
9.26750088	0.258039683
9.27250099	0.257641226
9.27750015	0.257408083
9.28250027	0.258370608
9.28750038	0.258177817
9.29250050	0.257523805
9.29750061	0.257844746
9.30250073	0.257959753
9.30749989	0.257286787
9.31250000	0.258143753
9.31750107	0.258324742
9.32250023	0.257025659
9.32750034	0.258208245
9.33250046	0.258183062
9.33749962	0.256702632
9.34250069	0.258267403
9.34750080	0.25858435
9.35249996	0.257205665
9.35750008	0.258791596
9.36250019	0.257631689
9.36750126	0.256978124
9.37250042	0.258421034
9.37750053	0.257689536
9.38250065	0.256635785
9.38749981	0.258062422
9.39250088	0.258076221
9.39750099	0.256707281
9.40250015	0.258000851
9.40750027	0.257695764
9.41250038	0.257600099
9.41750050	0.258109719
9.42250061	0.258195549
9.42750073	0.257224292
9.43249989	0.257590115
9.43750000	0.257489741
9.44250107	0.256594509
9.44750023	0.25787729
9.45250034	0.257664472
9.45750046	0.258220077
9.46249962	0.259225667
9.46750069	0.257858992
9.47250080	0.256798059
9.47749996	0.258105546
9.48250008	0.25829345
9.48750019	0.257273108
9.49250126	0.258186996
9.49750042	0.258349389
9.50250053	0.256536335
9.50750065	0.25733012
9.51249981	0.258168936
9.51750088	0.256943166
9.52250099	0.257572562
9.52750015	0.25853309
9.53250027	0.257182598
9.53750038	0.257462442
9.54250050	0.257152349
9.54750061	0.257032424
9.55250073	0.258275241
9.55749989	0.258322537
9.56250000	0.257359386
9.56750107	0.257938564
9.57250023	0.257798553
9.57750034	0.25753808
9.58250046	0.257356495
9.58749962	0.25758329
9.59250069	0.256510019
9.59750080	0.25688538
9.60249996	0.25778386
9.60750008	0.2576783
9.61250019	0.257672548
9.61750126	0.258599728
9.62250042	0.257258654
9.62750053	0.257220447
9.63250065	0.25827685
9.63749981	0.257139385
9.64250088	0.257198691
9.64750099	0.258033127
9.65250015	0.256729096
9.65750027	0.256406575
9.66250038	0.258530289
9.66750050	0.257715315
9.67250061	0.257389695
9.67750073	0.258702308
9.68249989	0.256705165
9.68750000	0.257005006
9.69250107	0.258187145
9.69750023	0.257596493
9.70250034	0.257540673
9.70750046	0.25837478
9.71249962	0.25790897
9.71750069	0.257592201
9.72250080	0.257750213
9.72749996	0.257217258
9.73250008	0.257244885
9.73750019	0.258232415
9.74250126	0.257354558
9.74750042	0.256821781
9.75250053	0.258290321
9.75750065	0.257386327
9.76250076	0.257190228
9.76750088	0.258524418
9.77250099	0.258578956
9.77750015	0.257187516
9.78250027	0.257968009
9.78750134	0.257407993
9.79250050	0.25769183
9.79750061	0.258094639
9.80250073	0.257265061
9.80749989	0.257324785
9.81250095	0.257885903
9.81750107	0.257496506
9.82250023	0.256781936
9.82750034	0.257993311
9.83250046	0.258221686
9.83750057	0.257279337
9.84250069	0.257971138
9.84750080	0.257402092
9.85249996	0.257034034
9.85750008	0.257592052
9.86250114	0.257924855
9.86750126	0.256820738
9.87250042	0.257544309
9.87750053	0.257530779
9.88250065	0.256470561
9.88750076	0.257633448
9.89250088	0.257505596
9.89750099	0.256709188
9.90250015	0.257448822
9.90750027	0.258279055
9.91250134	0.256636828
9.91750050	0.257457256
9.92250061	0.257968694
9.92750073	0.257131964
9.93249989	0.257058024
9.93750095	0.25851348
9.94250107	0.257117599
9.94750023	0.257374853
9.95250034	0.258335263
9.95750046	0.25679639
9.96250057	0.257500142
9.96750069	0.256808758
9.97250080	0.257023633
9.97749996	0.257065564
9.98250008	0.258083969
9.98750114	0.257225931
9.99250126	0.257285804
[truncated: 4 more rows]
