# Supplementary material for: The dipeptidyl peptidase IV inhibitors vildagliptin and K-579 inhibit a phospholipase C: a case of promiscuous scaffolds in proteins
Source: F1000Res. 2015 Jan 29;2:286. Originally published 2013 Dec 27. [Version 3] doi: 10.12688/f1000research.2-286.v3 (PMC4309170; doi:10.12688/f1000research.2-286.v3)
Supplement: Phosphoinositide-specific phospholipase C inhibition data using the dipeptidyl peptidase-IV inhibitors K-579 and LAF-237 — Data set for Fig 2 in the main article, describing the inhibition of Phosphoinositide-specific phospholipase C inhibition using the dipeptidyl peptidase-IV inhibitors K-579 and LAF-237. [file f1000research-2-6538-s0000.tgz › liposomes__PIPLC_plus_100uM_LAF237.csv]

TIME (min)	ABSORB AT 450nm LIPOSOMES-PIPLC plus 100uM LAF-237
0.0016666668	0.3625538051
0.0050000004	0.3625104725
0.0083333338	0.3627520800
0.0116666677	0.3628794551
0.0150000006	0.3628023863
0.0183333345	0.3631609678
0.0216666684	0.3628559411
0.0250000022	0.3630857468
0.0283333343	0.3634791672
0.0316666700	0.3633122444
0.0350000039	0.3639115095
0.0383333378	0.3643087447
0.0416666716	0.3649913073
0.0450000018	0.3651725650
0.0483333357	0.3652001023
0.0516666696	0.3659482002
0.0550000034	0.3656442463
0.0583333373	0.3658673167
0.0616666712	0.3663617074
0.0650000051	0.3663198650
0.0683333427	0.3668932617
0.0716666728	0.3673539162
0.0750000030	0.3673156798
0.0783333406	0.3680446744
0.0816666707	0.3683044612
0.0850000083	0.3693632185
0.0883333385	0.3700675964
0.0916666761	0.3702357411
0.0950000063	0.3709698617
0.0983333364	0.3712798357
0.1016666740	0.3710213304
0.1050000042	0.3711266816
0.1083333418	0.3711155355
0.1116666719	0.3711602390
0.1150000095	0.3712586761
0.1183333397	0.3713841736
0.1216666698	0.3720284402
0.1250000149	0.3720897138
0.1283333451	0.3727608919
0.1316666752	0.3732115030
0.1350000054	0.3735437691
0.1383333355	0.3743054867
0.1416666657	0.3746243715
0.1450000107	0.3751269877
0.1483333409	0.3761355281
0.1516666710	0.3762948811
0.1550000012	0.3771851361
0.1583333462	0.3773320913
0.1616666764	0.3770968318
0.1650000066	0.3771556914
0.1683333367	0.3769178689
0.1716666669	0.3769431114
0.1750000119	0.3768009543
0.1783333421	0.3766031265
0.1816666722	0.3772279918
0.1850000024	0.3770125806
0.1883333325	0.3774782717
0.1916666776	0.3786448538
0.1950000077	0.3787080646
0.1983333379	0.3794214725
0.2016666681	0.3802364171
0.2049999982	0.3812024295
0.2083333433	0.3817851841
0.2116666734	0.3814864457
0.2150000036	0.3820970058
0.2183333337	0.3821326494
0.2216666788	0.3820827901
0.2250000089	0.3823291063
0.2283333391	0.3821772039
0.2316666692	0.3823837638
0.2349999994	0.3829534054
0.2383333594	0.3833291829
0.2416666895	0.3837566674
0.2450000197	0.3836859763
0.2483333498	0.3838466108
0.2516666651	0.3842526972
0.2550000250	0.3841221929
0.2583333552	0.3848140836
0.2616666853	0.3852474093
0.2650000155	0.3852738738
0.2683333457	0.3860101402
0.2716666758	0.3862610757
0.2750000060	0.3871489167
0.2783333361	0.3878211081
0.2816666961	0.3880054355
0.2849999964	0.3885162771
0.2883333564	0.3886415064
0.2916666567	0.3885762393
0.2950000167	0.3890445232
0.2983333468	0.3888148069
0.3016666770	0.3896413743
0.3050000072	0.3895666897
0.3083333671	0.3899946511
0.3116666675	0.3904640675
0.3150000274	0.3908077776
0.3183333278	0.3911651969
0.3216666877	0.3920101225
0.3250000179	0.3918743134
0.3283333480	0.3924378753
0.3316666782	0.3927539289
0.3350000083	0.3934969604
0.3383333385	0.3954105377
0.3416666985	0.3960193396
0.3449999988	0.3967352808
0.3483333588	0.3974482715
0.3516666591	0.3974874020
0.3550000191	0.3978382945
0.3583333790	0.3970337808
0.3616666794	0.3967172801
0.3650000393	0.3966447115
0.3683333397	0.3965730369
0.3716666996	0.3973723948
0.3750000298	0.3976030946
0.3783333600	0.3978359103
0.3816666901	0.3980963826
0.3850000203	0.3976688981
0.3883333504	0.3980997503
0.3916667104	0.3983877003
0.3950000107	0.3978946507
0.3983333707	0.3992550969
0.4016666710	0.3996047676
0.4050000310	0.3996732533
0.4083333611	0.4010294676
0.4116666913	0.4019743800
0.4150000215	0.4027303457
0.4183333516	0.4030918777
0.4216666818	0.4025183618
0.4250000417	0.4027600586
0.4283333421	0.4026822150
0.4316667020	0.4032751620
0.4350000322	0.4031718671
0.4383333623	0.4033350945
0.4416666925	0.4039836228
0.4450000226	0.4037810862
0.4483333528	0.4042394161
0.4516667128	0.4045330584
0.4550000131	0.4043599963
0.4583333731	0.4049898088
0.4616666734	0.4049543738
0.4650000334	0.4051465392
0.4683333635	0.4059595764
0.4716666937	0.4061004817
0.4750000238	0.4067503512
0.4783333540	0.4066948295
0.4816666842	0.4067975283
0.4850000441	0.4079782963
0.4883333445	0.4082165360
0.4916667044	0.4100766480
0.4950000048	0.4131013751
0.4983333647	0.4157737195
0.5016667247	0.4185983241
0.5049999952	0.4207606018
0.5083333850	0.4219796062
0.5116666555	0.4233770072
0.5150000453	0.4237796366
0.5183333755	0.4239549041
0.5216667056	0.4240600765
0.5250000358	0.4244625866
0.5283333659	0.4248954058
0.5316666961	0.4245552421
0.5350000262	0.4254651666
0.5383333564	0.4267347753
0.5416666865	0.4271120727
0.5450000167	0.4272027910
0.5483333468	0.4267769158
0.5516666770	0.4256344438
0.5550000668	0.4255136549
0.5583333373	0.4249253869
0.5616666675	0.4245507419
0.5649999976	0.4238131642
0.5683333874	0.4234663844
0.5716667175	0.4240492880
0.5749999881	0.4242194593
0.5783333182	0.4237933457
0.5816667080	0.4235232174
0.5850000381	0.4230471849
0.5883333683	0.4228433967
0.5916666389	0.4225373268
0.5950000286	0.4226850271
0.5983333588	0.4225749373
0.6016666889	0.4224666357
0.6050000787	0.4230347872
0.6083333492	0.4233393669
0.6116666794	0.4233525395
0.6150000095	0.4239072502
0.6183333993	0.4239112735
0.6216667295	0.4240667224
0.6250000596	0.4251457453
0.6283333302	0.4246627986
0.6316667199	0.4252853990
0.6350000501	0.4263971746
0.6383333802	0.4272050560
0.6416667104	0.4274158478
0.6450000405	0.4268980324
0.6483333707	0.4272845685
0.6516667008	0.4277558923
0.6550000310	0.4283913076
0.6583334208	0.4300275147
0.6616666913	0.4304050207
0.6650000215	0.4309867620
0.6683333516	0.4317857027
0.6716667414	0.4315434694
0.6750000715	0.4324391186
0.6783333421	0.4325652719
0.6816666722	0.4321843982
0.6850000620	0.4322108924
0.6883333921	0.4319020510
0.6916667223	0.4317240417
0.6949999928	0.4318702221
0.6983333826	0.4315745234
0.7016667128	0.4321160018
0.7050000429	0.4324387312
0.7083333731	0.4325797558
0.7116667032	0.4340421557
0.7150000334	0.4346950948
0.7183333635	0.4362750947
0.7216666937	0.4376685917
0.7250000834	0.4391458929
0.7283333540	0.4404845536
0.7316666842	0.4407604933
0.7350000143	0.4412087202
0.7383334041	0.4411603808
0.7416667342	0.4399791360
0.7450000048	0.4407451749
0.7483333349	0.4409348369
0.7516667247	0.4406249225
0.7550000548	0.4402849674
0.7583333850	0.4391376972
0.7616666555	0.4388815165
0.7650000453	0.4392687678
0.7683333755	0.4394688904
0.7716667056	0.4399802983
0.7750000358	0.4398608506
0.7783333659	0.4402848184
0.7816666961	0.4412128627
0.7850000262	0.4412843585
0.7883333564	0.4420853257
0.7916667461	0.4421762824
0.7950000167	0.4417008460
0.7983333468	0.4418306947
0.8016666770	0.4419082403
0.8050000668	0.4421397150
0.8083333969	0.4424028397
0.8116666675	0.4426428378
0.8149999976	0.4436476827
0.8183333874	0.4439631402
0.8216667175	0.4442438483
0.8250000477	0.4462085962
0.8283333182	0.4479430020
0.8316667080	0.4505443573
0.8350000381	0.4534143209
0.8383333683	0.4550991356
0.8416667581	0.4561733007
0.8450000286	0.4559369981
0.8483333588	0.4555239975
0.8516666889	0.4552300572
0.8550000787	0.4546489120
0.8583334088	0.4540452361
0.8616667390	0.4543155134
0.8650000095	0.4544091821
0.8683333993	0.4550187290
0.8716667295	0.4546095431
0.8750000596	0.4543895423
0.8783333898	0.4541798532
0.8816667199	0.4540749192
0.8850000501	0.4545408189
0.8883333802	0.4549050629
0.8916667104	0.4560253918
0.8950001001	0.4573202729
0.8983333707	0.4579391181
0.9016667008	0.4597885609
0.9050000310	0.4602345526
0.9083334208	0.4611129165
0.9116667509	0.4620819092
0.9150000215	0.4619144797
0.9183333516	0.4622429311
0.9216667414	0.4624854624
0.9250000715	0.4623635113
0.9283334017	0.4630337954
0.9316666722	0.4627031088
0.9350000620	0.4625500441
0.9383333921	0.4619362652
0.9416667223	0.4606064856
0.9450000525	0.4604624212
0.9483333826	0.4604136944
0.9516667128	0.4606187344
0.9550000429	0.4616830647
0.9583333731	0.4619351029
0.9616667628	0.4621195793
0.9650000334	0.4623673856
0.9683333635	0.4617984593
0.9716666937	0.4618458748
0.9750000834	0.4620892406
0.9783334136	0.4622411728
0.9816666842	0.4623577893
0.9850000143	0.4621428549
0.9883334041	0.4626456499
0.9916667342	0.4629395008
0.9950000644	0.4631498456
0.9983333349	0.4634767473
1.0016666650	0.4636017382
1.0049999950	0.4638895988
1.0083334450	0.4639501572
1.0116667750	0.4641847312
1.0149999860	0.4651453495
1.0183333160	0.4654273689
1.0216667650	0.4661886990
1.0250000950	0.4674357176
1.0283334260	0.4684988558
1.0316666360	0.4700606167
1.0350000860	0.4700323939
1.0383334160	0.4701884091
1.0416667460	0.4706662297
1.0450000760	0.4702353776
1.0483334060	0.4707303941
1.0516667370	0.4705430269
1.0550000670	0.4699013829
1.0583333970	0.4706723690
1.0616667270	0.4707332253
1.0650000570	0.4709825516
1.0683333870	0.4713484347
1.0716667180	0.4711318314
1.0750000480	0.4720394611
1.0783333780	0.4725535512
1.0816667080	0.4719435573
1.0850001570	0.4726066589
1.0883333680	0.4727279246
1.0916666980	0.4746292233
1.0950000290	0.4750590920
1.0983333590	0.4751556218
1.1016668080	0.4754856229
1.1050000190	0.4749980569
1.1083333490	0.4745965302
1.1116667990	0.4748771489
1.1150000100	0.4745590389
1.1183334590	0.4753470421
1.1216666700	0.4755750597
1.1250000000	0.4757077694
1.1283334490	0.4765890241
1.1316666600	0.4762133956
1.1350001100	0.4770690501
1.1383334400	0.4775749743
1.1416666510	0.4771499038
1.1450001000	0.4781747758
1.1483333110	0.4786210060
1.1516667600	0.4787311852
1.1550000910	0.4784274995
1.1583333020	0.4785219729
1.1616667510	0.4786665738
1.1650000810	0.4787856042
1.1683334110	0.4786501527
1.1716667410	0.4794525802
1.1749999520	0.4796560705
1.1783334020	0.4799639583
1.1816667320	0.4800731242
1.1850000620	0.4801258147
1.1883333920	0.4807237685
1.1916667220	0.4809447825
1.1950000520	0.4809284806
1.1983333830	0.4817813337
1.2016667130	0.4817783833
1.2050000430	0.4822683334
1.2083333730	0.4827428162
1.2116667030	0.4824600220
1.2150000330	0.4827488363
1.2183334830	0.4833029211
1.2216666940	0.4832869172
1.2250001430	0.4839508235
1.2283333540	0.4842785597
1.2316666840	0.4850303233
1.2350001340	0.4845052361
1.2383333440	0.4844902456
1.2416667940	0.4851635695
1.2450001240	0.4849765897
1.2483333350	0.4858430624
1.2516667840	0.4861378968
1.2549999950	0.4859414101
1.2583334450	0.4867270887
1.2616667750	0.4864388704
1.2649999860	0.4867911339
1.2683334350	0.4876238406
1.2716667650	0.4881126583
1.2750000950	0.4888034463
1.2783334260	0.4888136387
1.2816666360	0.4890295267
1.2850000860	0.4895969927
1.2883334160	0.4894935489
1.2916667460	0.4901750386
1.2950000760	0.4901905358
1.2983334060	0.4898855984
1.3016667370	0.4908256829
1.3050000670	0.4910272062
1.3083335160	0.4915243089
1.3116667270	0.4919523299
1.3150000570	0.4915417433
1.3183333870	0.4921805561
1.3216667180	0.4921768010
1.3250001670	0.4924077094
1.3283333780	0.4923736155
1.3316667080	0.4925364852
1.3350001570	0.4932256043
1.3383333680	0.4941586256
1.3416668180	0.4947820604
1.3450000290	0.4964962602
1.3483333590	0.4970245957
1.3516668080	0.4968105853
1.3550000190	0.4972735643
1.3583334680	0.4967600107
1.3616667990	0.4976050556
1.3650000100	0.4988765121
1.3683334590	0.4997668564
1.3716666700	0.5010892153
1.3750001190	0.5019148588
1.3783334490	0.5027668476
1.3816666600	0.5031812191
1.3850001100	0.5028201342
1.3883334400	0.5034322739
1.3916667700	0.5035848022
1.3950001000	0.5039215088
1.3983333110	0.5046550035
1.4016667600	0.5037664771
1.4050000910	0.5031193495
1.4083334210	0.5028060675
1.4116667510	0.5026854277
1.4150000810	0.5028236508
1.4183334110	0.5017546415
1.4216667410	0.5020186901
1.4250000720	0.5031229258
1.4283334020	0.5025121570
1.4316667320	0.5024132729
1.4350000620	0.5023215413
1.4383333920	0.5028917789
1.4416668420	0.5031710267
1.4450000520	0.5026316643
1.4483333830	0.5032737851
1.4516667130	0.5035158992
1.4550000430	0.5043612123
1.4583334920	0.5055097342
1.4616667030	0.5057722926
1.4650000330	0.5061001778
1.4683334830	0.5070018172
1.4716666940	0.5069180131
1.4750001430	0.5075084567
1.4783333540	0.5071685910
1.4816666840	0.5071575642
1.4850001340	0.5079551935
1.4883333440	0.5076321959
1.4916667940	0.5077328682
1.4950001240	0.5078552365
1.4983333350	0.5070499778
1.5016667840	0.5072702765
1.5049999950	0.5067328215
1.5083334450	0.5067943335
1.5116667750	0.5074460506
1.5149999860	0.5072588325
1.5183334350	0.5080063939
1.5216667650	0.5081789494
1.5250000950	0.5080325603
1.5283334260	0.5086253285
1.5316666360	0.5084618330
1.5350000860	0.5088689923
1.5383334160	0.5091201663
1.5416667460	0.5092080235
1.5450000760	0.5108199716
1.5483334060	0.5108414292
1.5516667370	0.5113511086
1.5550000670	0.5118134618
1.5583335160	0.5124073029
1.5616667270	0.5123452544
1.5650000570	0.5123649836
1.5683333870	0.5119630098
1.5716667180	0.5121397376
1.5750001670	0.5118779540
1.5783333780	0.5126104355
1.5816667080	0.5134035945
1.5850001570	0.5135760903
1.5883333680	0.5145661235
1.5916668180	0.5146714449
1.5950000290	0.5150496960
1.5983333590	0.5153183341
1.6016668080	0.5152009726
1.6050000190	0.5155057907
1.6083334680	0.5153658986
1.6116667990	0.5154438615
1.6150000100	0.5158413053
1.6183334590	0.5155273676
1.6216666700	0.5150485039
1.6250001190	0.5157982707
1.6283334490	0.5161272883
1.6316666600	0.5175221562
1.6350001100	0.5174826980
1.6383334400	0.5178150535
1.6416667700	0.5180742145
1.6450001000	0.5174987912
1.6483333110	0.5176839828
1.6516667600	0.5178866386
1.6550000910	0.5181143880
1.6583334210	0.5193478465
1.6616667510	0.5198966861
1.6650000810	0.5206886530
1.6683334110	0.5209099650
1.6716667410	0.5208340883
1.6750000720	0.5206382275
1.6783334020	0.5205610991
1.6816667320	0.5205895305
1.6850000620	0.5206518173
1.6883333920	0.5201832056
1.6916668420	0.5210626125
1.6950000520	0.5210707188
1.6983333830	0.5208030939
1.7016667130	0.5215763450
1.7050000430	0.5215086341
1.7083334920	0.5218203664
1.7116667030	0.5222802758
1.7150001530	0.5229938626
1.7183334830	0.5239286423
1.7216666940	0.5237181187
1.7250001430	0.5238000154
1.7283333540	0.5245981216
1.7316668030	0.5243454576
1.7350001340	0.5245144963
1.7383333440	0.5252740383
1.7416667940	0.5259200335
1.7450001240	0.5262905955
1.7483334540	0.5266436934
1.7516667840	0.5273057818
1.7549999950	0.5274266601
1.7583334450	0.5266810656
1.7616667750	0.5263968110
1.7650001050	0.5265885592
1.7683334350	0.5266265869
1.7716667650	0.5269956589
1.7750000950	0.5268963575
1.7783334260	0.5273334980
1.7816668750	0.5273546576
1.7850000860	0.5271846056
1.7883334160	0.5278148055
1.7916667460	0.5276448727
1.7950000760	0.5278638601
1.7983335260	0.5285802484
1.8016667370	0.5284662843
1.8050000670	0.5293375254
1.8083335160	0.5298302770
1.8116667270	0.5299205780
1.8150001760	0.5301370025
1.8183333870	0.5297122002
1.8216667180	0.5305942297
1.8250001670	0.5310423374
1.8283333780	0.5306408405
1.8316668270	0.5311214328
1.8350001570	0.5308016539
1.8383333680	0.5302346349
1.8416668180	0.5305286050
1.8450000290	0.5298429728
1.8483334780	0.5314926505
1.8516668080	0.5324590802
1.8550000190	0.5341941118
1.8583334680	0.5363417864
1.8616667990	0.5371062160
1.8650001290	0.5382554531
1.8683334590	0.5383166075
1.8716666700	0.5381864309
1.8750001190	0.5372326374
1.8783334490	0.5366955996
1.8816667800	0.5359480977
1.8850001100	0.5359227061
1.8883334400	0.5351862311
1.8916667700	0.5349853635
1.8950001000	0.5351914167
1.8983334300	0.5344283581
1.9016667600	0.5349109173
1.9050000910	0.5347428322
1.9083334210	0.5354138017
1.9116667510	0.5363804102
1.9150002000	0.5363397598
1.9183334110	0.5374097824
1.9216667410	0.5376371145
1.9250000720	0.5373845696
1.9283334020	0.5379720330
1.9316668510	0.5377217531
1.9350000620	0.5381054282
1.9383333920	0.5381690860
1.9416668420	0.5379965305
1.9450000520	0.5388787389
1.9483335020	0.5383859873
1.9516667130	0.5386562943
1.9550000430	0.5392748713
1.9583334920	0.5390147567
1.9616667030	0.5398609638
1.9650001530	0.5401709676
1.9683334830	0.5396947265
1.9716666940	0.5401183367
1.9750001430	0.5397635102
1.9783333540	0.5397726297
1.9816668030	0.5398738384
1.9850001340	0.5392908454
1.9883333440	0.5398374796
1.9916667940	0.5398060679
1.9950001240	0.5403053164
1.9983334540	0.5408467054
2.0016667840	0.5407797098
2.0050001140	0.5412984490
2.0083334450	0.5415619612
2.0116667750	0.5413979292
2.0150001050	0.5422053933
2.0183334350	0.5420199633
2.0216667650	0.5424886346
2.0250000950	0.5435707569
2.0283334260	0.5437958241
2.0316667560	0.5440380573
2.0350000860	0.5439265966
2.0383334160	0.5443987846
2.0416667460	0.5447313190
2.0450000760	0.5445553064
2.0483334060	0.5444906950
2.0516667370	0.5450985432
2.0550000670	0.5449649096
2.0583333970	0.5458819866
2.0616667270	0.5460736752
2.0650000570	0.5467114449
2.0683333870	0.5470807552
2.0716667180	0.5471418500
2.0750000480	0.5478802323
2.0783333780	0.5479038954
2.0816667080	0.5475543737
2.0850000380	0.5480694771
2.0883333680	0.5472238064
2.0916666980	0.5469512939
2.0950000290	0.5471416116
2.0983335970	0.5469925404
2.1016666890	0.5471392870
2.1050000190	0.5471352339
2.1083333490	0.5473422408
2.1116666790	0.5483065844
2.1150002480	0.5482575297
2.1183333400	0.5492255688
2.1216666700	0.5496966839
2.1250002380	0.5502862334
2.1283333300	0.5509765744
2.1316668990	0.5506784916
2.1349999900	0.5508541465
2.1383333210	0.5508389473
2.1416666510	0.5499985218
2.1450002190	0.5500363708
2.1483335490	0.5497064590
2.1516668800	0.5497317910
2.1549999710	0.5502195954
2.1583333020	0.5506445169
2.1616668700	0.5515691638
2.1650002000	0.5518060327
2.1683335300	0.5526700616
2.1716666220	0.5534526110
2.1749999520	0.5544806123
2.1783335210	0.5547355413
2.1816668510	0.5549830198
2.1850001810	0.5550789833
2.1883332730	0.5551227927
2.1916666030	0.5543861985
2.1950001720	0.5532115698
2.1983335020	0.5541589856
2.2016668320	0.5532906651
2.2050001620	0.5540263057
2.2083332540	0.5541335940
2.2116668220	0.5539662242
2.2150001530	0.5545434356
2.2183334830	0.5545188785
2.2216668130	0.5548158884
2.2249999050	0.5551129580
2.2283334730	0.5545535684
2.2316668030	0.5553047657
2.2350001340	0.5556696653
2.2383334640	0.5556417704
2.2416665550	0.5554339886
2.2450001240	0.5558874011
2.2483334540	0.5569264889
2.2516667840	0.5574182868
2.2550001140	0.5576415062
2.2583334450	0.5590296388
2.2616667750	0.5586437583
2.2650001050	0.5596890450
2.2683334350	0.5595535040
2.2716667650	0.5590602756
2.2750000950	0.5589091778
2.2783334260	0.5585972071
2.2816667560	0.5586513281
2.2850000860	0.5593707561
2.2883334160	0.5588750243
2.2916667460	0.5598056912
2.2950003150	0.5602183938
2.2983334060	0.5597111583
2.3016667370	0.5613064170
2.3050000670	0.5617451668
2.3083333970	0.5625579357
2.3116669650	0.5634738803
2.3150000570	0.5627180338
2.3183333870	0.5625898838
2.3216667180	0.5625865459
2.3250000480	0.5616091490
2.3283336160	0.5616372824
2.3316667080	0.5611971617
2.3350000380	0.5614308715
2.3383333680	0.5608031750
2.3416666980	0.5607792139
2.3450002670	0.5616877675
2.3483335970	0.5622977614
2.3516666890	0.5628736019
2.3550000190	0.5630387068
2.3583333490	0.5625520945
2.3616669180	0.5629625916
2.3650002480	0.5629709363
2.3683333400	0.5630930066
2.3716666700	0.5647706389
2.3750000000	0.5646654963
2.3783335690	0.5645722151
2.3816668990	0.5643031001
2.3849999900	0.5638630986
2.3883333210	0.5645580888
2.3916666510	0.5640404224
2.3950002190	0.5644391775
2.3983335490	0.5642993450
2.4016668800	0.5643168688
2.4049999710	0.5645062327
2.4083333020	0.5646965504
2.4116668700	0.5651212335
2.4150002000	0.5658470988
2.4183335300	0.5655483603
2.4216666220	0.5662069321
2.4249999520	0.5667293072
2.4283335210	0.5666954517
2.4316668510	0.5678110719
2.4350001810	0.5691855550
2.4383332730	0.5704184175
2.4416668420	0.5725263953
2.4450001720	0.5732825994
2.4483335020	0.5741389990
2.4516668320	0.5743292570
2.4550001620	0.5736718178
2.4583334920	0.5734364986
2.4616668220	0.5730614066
2.4650001530	0.5726559162
2.4683334830	0.5725696087
2.4716668130	0.5714905262
2.4750001430	0.5715463758
2.4783334730	0.5705900192
2.4816668030	0.5703914762
2.4850001340	0.5700714588
2.4883334640	0.5698159337
2.4916670320	0.5700689554
2.4950001240	0.5699397326
2.4983334540	0.5705683231
2.5016667840	0.5717082620
2.5050001140	0.5718298554
2.5083336830	0.5720743537
2.5116667750	0.5723620653
2.5150001050	0.5723348856
2.5183334350	0.5723525286
2.5216667650	0.5726618767
2.5250003340	0.5722451806
2.5283334260	0.5728818774
2.5316667560	0.5721594691
2.5350000860	0.5728563070
2.5383334160	0.5738207698
2.5416669850	0.5740463734
2.5450003150	0.5749271512
2.5483334060	0.5748802423
2.5516667370	0.5756927729
2.5550000670	0.5761193037
2.5583336350	0.5767310262
2.5616669650	0.5775804520
2.5650000570	0.5781432390
2.5683333870	0.5786760449
2.5716667180	0.5794135332
2.5750002860	0.5796857476
2.5783336160	0.5798583031
2.5816667080	0.5796477199
2.5850000380	0.5795010328
2.5883333680	0.5799780488
2.5916669370	0.5795419812
2.5950002670	0.5801621079
2.5983335970	0.5806713104
2.6016666890	0.5796303153
2.6050000190	0.5795162916
2.6083335880	0.5791390538
2.6116669180	0.5783358216
2.6150002480	0.5784698129
2.6183333400	0.5771597028
2.6216666700	0.5772753954
2.6250002380	0.5771628618
2.6283335690	0.5768209100
2.6316668990	0.5769187212
2.6349999900	0.5769639015
2.6383333210	0.5770153999
2.6416668890	0.5776246190
2.6450002190	0.5780609846
2.6483335490	0.5783609748
2.6516668800	0.5783585310
2.6549999710	0.5783593655
2.6583335400	0.5793317556
2.6616668700	0.5789216161
2.6650002000	0.5793088078
2.6683335300	0.5795738101
2.6716666220	0.5799080133
2.6750001910	0.5797914267
2.6783335210	0.5795518756
2.6816668510	0.5794052482
2.6850001810	0.5796709061
2.6883332730	0.5794064403
2.6916668420	0.5800877213
2.6950001720	0.5798851848
2.6983335020	0.5796992779
2.7016668320	0.5797792673
2.7050001620	0.5800886750
2.7083334920	0.5805567503
2.7116668220	0.5810143948
2.7150001530	0.5807157159
2.7183334830	0.5813779235
2.7216668130	0.5815689564
2.7250001430	0.5817402601
2.7283334730	0.5823255181
2.7316668030	0.5818972588
2.7350001340	0.5821763277
2.7383334640	0.5819613934
2.7416670320	0.5818968415
2.7450001240	0.5821442008
2.7483334540	0.5820251107
2.7516667840	0.5818513632
2.7550001140	0.5823158026
2.7583336830	0.5818751454
2.7616667750	0.5825660229
2.7650001050	0.5825927854
2.7683334350	0.5823897123
2.7716667650	0.5825711489
2.7750003340	0.5825912952
2.7783334260	0.5833463669
2.7816667560	0.5840859413
2.7850000860	0.5839325786
2.7883334160	0.5843278170
2.7916669850	0.5842559934
2.7950003150	0.5840746760
2.7983334060	0.5842772126
2.8016667370	0.5841780901
2.8050000670	0.5847823620
2.8083336350	0.5849099159
2.8116669650	0.5847426653
2.8150000570	0.5858083963
2.8183333870	0.5851171017
2.8216667180	0.5857400894
2.8250002860	0.5871261954
2.8283336160	0.5866907239
2.8316667080	0.5866612792
2.8350000380	0.5864306092
2.8383333680	0.5871535540
2.8416669370	0.5875608325
2.8450002670	0.5873970985
2.8483335970	0.5878756642
2.8516666890	0.5878680348
2.8550000190	0.5885242224
2.8583335880	0.5893769860
2.8616669180	0.5898653269
2.8650002480	0.5908717513
2.8683333400	0.5912584066
2.8716666700	0.5910187960
2.8750002380	0.5910524130
2.8783335690	0.5909707546
2.8816668990	0.5913681984
2.8849999900	0.5919932723
2.8883333210	0.5914230347
2.8916668890	0.5912216306
2.8950002190	0.5917408466
2.8983335490	0.5913202167
2.9016668800	0.5915760994
2.9049999710	0.5908070803
2.9083335400	0.5906960368
2.9116668700	0.5901613832
2.9150002000	0.5890155435
2.9183335300	0.5901892185
2.9216666220	0.5891249180
2.9250001910	0.5893131495
2.9283335210	0.5896713734
2.9316668510	0.5892411470
2.9350001810	0.5902859569
2.9383332730	0.5911664367
2.9416668420	0.5902704597
2.9450001720	0.5904524326
2.9483335020	0.5906811357
2.9516668320	0.5907725096
2.9550001620	0.5911588073
2.9583334920	0.5907697678
2.9616668220	0.5912506580
2.9650001530	0.5911146998
2.9683334830	0.5912140012
2.9716668130	0.5922594070
2.9750001430	0.5915433168
2.9783334730	0.5921089053
2.9816668030	0.5924680233
2.9850001340	0.5926636457
2.9883334640	0.5936307311
2.9916670320	0.5931996107
2.9950001240	0.5933041573
2.9983334540	0.5935882330
3.0016667840	0.5931449533
3.0050001140	0.5937147737
3.0083336830	0.5945196748
3.0116667750	0.5947414041
3.0150001050	0.5959510207
3.0183334350	0.5951896310
3.0216667650	0.5956918001
3.0250003340	0.5958665013
3.0283334260	0.5957514644
3.0316667560	0.5959862471
3.0350000860	0.5954830050
3.0383334160	0.5952866673
3.0416669850	0.5957621336
3.0450003150	0.5954794884
3.0483334060	0.5964216590
3.0516667370	0.5965923071
3.0550000670	0.5963008404
3.0583336350	0.5969915986
3.0616669650	0.5977959037
3.0650000570	0.5978270173
3.0683333870	0.5985367894
3.0716667180	0.5986363292
3.0750002860	0.5990446806
3.0783336160	0.5987772346
3.0816667080	0.5988454223
3.0850000380	0.5998210907
3.0883333680	0.5997330546
3.0916669370	0.5996148586
3.0950002670	0.6003386974
3.0983335970	0.6002925038
3.1016666890	0.6005289555
3.1050000190	0.5995784402
3.1083335880	0.6004784107
3.1116669180	0.6010723114
3.1150002480	0.6003730893
3.1183333400	0.5999802351
3.1216666700	0.5999912024
3.1250002380	0.5995509624
3.1283335690	0.5997790694
3.1316668990	0.5992850065
3.1349999900	0.5997090936
3.1383333210	0.5996217728
3.1416668890	0.5987179875
3.1450002190	0.5994147658
3.1483335490	0.5989238620
3.1516668800	0.5990946293
3.1549999710	0.5992088914
3.1583335400	0.5992365479
3.1616668700	0.5999875665
3.1650002000	0.5999348760
3.1683335300	0.5997001529
3.1716666220	0.5999320149
3.1750001910	0.5994524360
3.1783335210	0.6000182033
3.1816668510	0.6002807021
3.1850001810	0.6002454162
3.1883332730	0.6009623408
3.1916668420	0.6009468436
3.1950001720	0.6007707715
3.1983335020	0.6010752320
3.2016668320	0.6010888219
3.2050001620	0.6018016338
3.2083334920	0.6022586226
3.2116668220	0.6021211743
3.2150001530	0.6033201814
3.2183334830	0.6027385592
3.2216668130	0.6032291055
3.2250001430	0.6037094593
3.2283334730	0.6032777429
3.2316668030	0.6045573354
3.2350001340	0.6039304137
3.2383334640	0.6036891341
3.2416670320	0.6043549180
3.2450001240	0.6038663983
3.2483334540	0.6049625278
3.2516667840	0.6049319506
3.2550001140	0.6045081615
3.2583336830	0.6043299437
3.2616667750	0.6041810513
3.2650001050	0.6044130325
3.2683334350	0.6045067310
3.2716667650	0.6040211320
3.2750003340	0.6042062044
3.2783334260	0.6044633985
3.2816667560	0.6041654348
3.2850000860	0.6048324108
3.2883334160	0.6045273542
3.2916669850	0.6048341990
3.2950003150	0.6052258015
3.2983334060	0.6046149135
3.3016667370	0.6049361825
3.3050000670	0.6050516367
3.3083336350	0.6056117415
3.3116669650	0.6060676575
3.3150000570	0.6057720780
3.3183333870	0.6058612466
3.3216667180	0.6061210632
3.3250002860	0.6062973738
3.3283336160	0.6062571406
3.3316667080	0.6057168841
3.3350000380	0.6063963771
3.3383333680	0.6064869761
3.3416669370	0.6063067913
3.3450002670	0.6072671413
3.3483335970	0.6068080068
3.3516666890	0.6077146530
3.3550000190	0.6081153750
3.3583335880	0.6081714034
3.3616669180	0.6093666553
3.3650002480	0.6091969013
3.3683333400	0.6095239520
3.3716666700	0.6096833348
3.3750002380	0.6087824106
3.3783335690	0.6093099117
3.3816668990	0.6093226075
3.3849999900	0.6093298793
3.3883333210	0.6099691987
3.3916668890	0.6091783643
3.3950002190	0.6089615822
3.3983335490	0.6092456579
3.4016668800	0.6100365520
3.4049999710	0.6106681824
3.4083335400	0.6104625463
3.4116668700	0.6105312109
3.4150002000	0.6115990877
3.4183335300	0.6110258102
3.4216668610	0.6107353568
3.4250001910	0.6108469963
3.4283335210	0.6115097404
3.4316668510	0.6122493744
3.4350001810	0.6112535596
3.4383337500	0.6113430858
3.4416668420	0.6128090024
3.4450001720	0.6119827032
3.4483335020	0.6117212772
3.4516668320	0.6123937964
3.4550004010	0.6124347448
3.4583334920	0.6131319404
3.4616668220	0.6128444076
3.4650001530	0.6131534576
3.4683334830	0.6137845516
3.4716670510	0.6136969328
3.4750001430	0.6145498753
3.4783334730	0.6139705181
3.4816668030	0.6139639616
3.4850001340	0.6141542792
3.4883337020	0.6141988635
3.4916670320	0.6144131422
3.4950001240	0.6143110394
3.4983334540	0.6142031550
3.5016667840	0.6148948073
3.5050003530	0.6141795516
3.5083336830	0.6139370203
3.5116667750	0.6145699620
3.5150001050	0.6142081022
3.5183334350	0.6151190400
3.5216670040	0.6153588295
3.5250003340	0.6149722338
3.5283334260	0.6154131293
3.5316667560	0.6148457527
3.5350000860	0.6144242287
3.5383336540	0.6144040823
3.5416669850	0.6146029830
3.5450003150	0.6149409413
3.5483334060	0.6143757701
3.5516667370	0.6145408750
3.5550003050	0.6143962145
3.5583336350	0.6138871312
3.5616669650	0.6151204109
3.5650000570	0.6151906252
3.5683333870	0.6147570610
3.5716669560	0.6151504517
3.5750002860	0.6151364446
3.5783336160	0.6159418821
3.5816667080	0.6152739525
3.5850000380	0.6148570776
3.5883336070	0.6149886847
3.5916669370	0.6151800156
3.5950002670	0.6160711050
3.5983335970	0.6158943772
3.6016666890	0.6161653399
3.6050002570	0.6165358424
3.6083335880	0.6161630750
3.6116669180	0.6162984967
3.6150002480	0.6168824434
3.6183333400	0.6167795658
3.6216669080	0.6163094044
3.6250002380	0.6164163351
3.6283335690	0.6160737872
3.6316668990	0.6164383888
3.6349999900	0.6167875528
3.6383335590	0.6172222495
3.6416668890	0.6176902652
3.6450002190	0.6174703240
3.6483335490	0.6178851724
3.6516668800	0.6179947257
3.6550002100	0.6178024411
3.6583335400	0.6176362038
3.6616668700	0.6165875196
3.6650002000	0.6175808907
3.6683335300	0.6176903844
3.6716668610	0.6175615788
3.6750001910	0.6190090775
3.6783335210	0.6190540195
3.6816668510	0.6190262437
3.6850001810	0.6192875504
3.6883337500	0.6189810634
3.6916668420	0.6194446087
3.6950001720	0.6194424629
3.6983335020	0.6200865507
3.7016668320	0.6208184958
3.7050004010	0.6206563711
3.7083334920	0.6201235056
3.7116668220	0.6198422313
3.7150001530	0.6190523505
3.7183334830	0.6194654107
3.7216670510	0.6187109351
3.7250001430	0.6186263561
3.7283334730	0.6190051436
3.7316668030	0.6181831956
3.7350001340	0.6190630198
3.7383337020	0.6193647981
3.7416670320	0.6186326146
3.7450001240	0.6194173694
3.7483334540	0.6188169718
3.7516667840	0.6190912724
3.7550003530	0.6195409298
3.7583336830	0.6198379993
3.7616667750	0.6201910377
3.7650001050	0.6198644638
3.7683334350	0.6197292805
3.7716670040	0.6197102666
3.7750003340	0.6195665002
3.7783334260	0.6196705699
3.7816667560	0.6199718118
3.7850000860	0.6199806929
3.7883336540	0.6205835938
3.7916669850	0.6201831102
3.7950003150	0.6201663017
3.7983334060	0.6211897135
3.8016667370	0.6208841205
3.8050003050	0.6210150719
3.8083336350	0.6211492419
3.8116669650	0.6213061810
3.8150000570	0.6230276823
3.8183333870	0.6224067807
3.8216669560	0.6225666404
3.8250002860	0.6231727600
3.8283336160	0.6228752136
3.8316667080	0.6237317920
3.8350000380	0.6236711740
3.8383336070	0.6238724589
3.8416669370	0.6240690351
3.8450002670	0.6237493753
3.8483335970	0.6241763234
3.8516666890	0.6240423918
3.8550002570	0.6237422824
3.8583335880	0.6243454218
3.8616669180	0.6238006353
3.8650002480	0.6240338683
3.8683333400	0.6243537664
3.8716669080	0.6243567467
3.8750002380	0.6242265701
3.8783335690	0.6238043904
3.8816668990	0.6238366961
3.8849999900	0.6244032383
3.8883335590	0.6235942841
3.8916668890	0.6241392493
3.8950002190	0.6237223744
3.8983335490	0.6238158941
3.9016668800	0.6245343089
3.9050002100	0.6236886978
3.9083335400	0.6238310933
3.9116668700	0.6239353418
3.9150002000	0.6234655976
3.9183335300	0.6237301230
3.9216668610	0.6235413551
3.9250001910	0.6238208413
3.9283335210	0.6243287325
3.9316668510	0.6237345338
3.9350001810	0.6240364909
3.9383337500	0.6240307093
3.9416668420	0.6233600378
3.9450001720	0.6245511770
3.9483335020	0.6238859296
3.9516668320	0.6243868470
3.9550004010	0.6247764230
3.9583334920	0.6246211529
3.9616668220	0.6254695058
3.9650001530	0.6260368824
3.9683334830	0.6260145903
3.9716670510	0.6266569495
3.9750001430	0.6269292235
3.9783334730	0.6272950768
3.9816668030	0.6268351674
3.9850001340	0.6266652942
3.9883337020	0.6271338463
3.9916670320	0.6265422702
3.9950001240	0.6269218922
3.9983334540	0.6266466975
4.0016665460	0.6261823177
4.0050001140	0.6271365881
4.0083336830	0.6270042658
4.0116667750	0.6269214153
4.0150003430	0.6281598210
4.0183334350	0.6274034381
4.0216670040	0.6277399659
4.0250000950	0.6278731823
4.0283336640	0.6276372075
4.0316667560	0.6278845668
4.0350003240	0.6269330382
4.0383334160	0.6269475222
4.0416669850	0.6272481084
4.0450000760	0.6267700791
4.0483336450	0.6270506382
4.0516667370	0.6275985837
4.0550003050	0.6273245215
4.0583333970	0.6276451945
4.0616669650	0.6273735762
4.0650000570	0.6270362735
4.0683336260	0.6275559068
4.0716671940	0.6272140145
4.0750002860	0.6276984215
4.0783333780	0.6279631853
4.0816669460	0.6287456751
4.0850000380	0.6295588613
4.0883336070	0.6288630366
4.0916666980	0.6291673779
4.0950002670	0.6291191578
4.0983333590	0.6295354962
4.1016669270	0.6298264861
4.1050004960	0.6291155815
4.1083335880	0.6291840672
4.1116666790	0.6293295622
4.1150002480	0.6292580962
4.1183333400	0.6293438077
4.1216669080	0.6289435029
4.1250004770	0.6298820376
4.1283335690	0.6298091412
4.1316666600	0.6292794347
4.1350002290	0.6296624541
4.1383337970	0.6293485165
4.1416668890	0.6295738816
4.1449999810	0.6301065087
4.1483335490	0.6295073628
4.1516666410	0.6294351816
4.1550002100	0.6303333640
4.1583337780	0.6300270557
4.1616668700	0.6303278804
4.1649999620	0.6310608983
4.1683335300	0.6309422255
4.1716670990	0.6307545304
4.1750001910	0.6305751204
4.1783337590	0.6308501363
4.1816668510	0.6304626465
4.1849999430	0.6302283406
4.1883335110	0.6308275461
4.1916670800	0.6304962039
4.1950001720	0.6304855943
4.1983332630	0.6307633519
4.2016668320	0.6305407286
4.2050004010	0.6308867931
4.2083334920	0.6301974654
4.2116670610	0.6308588982
4.2150001530	0.6317838430
4.2183332440	0.6315175295
4.2216668130	0.6319662929
4.2250003810	0.6319552064
4.2283334730	0.6314820051
4.2316670420	0.6323327422
4.2350001340	0.6321959496
4.2383337020	0.6321371198
4.2416667940	0.6319344044
4.2450003620	0.6314615011
4.2483334540	0.6316013932
4.2516665460	0.6316611767
4.2550001140	0.6318077445
4.2583336830	0.6319105625
4.2616667750	0.6313987374
4.2650003430	0.6328024864
4.2683334350	0.6322472692
4.2716670040	0.6321761012
4.2750000950	0.6324899793
4.2783336640	0.6322206855
4.2816672330	0.6327025294
4.2850003240	0.6336510181
4.2883334160	0.6339323521
4.2916665080	0.6348106861
4.2950000760	0.6348575950
4.2983336450	0.6345358491
4.3016667370	0.6345916986
4.3050003050	0.6341783404
4.3083333970	0.6346712112
4.3116669650	0.6352112889
4.3150005340	0.6346585751
4.3183336260	0.6349996328
4.3216671940	0.6342623234
4.3249998090	0.6343765855
4.3283333780	0.6353200674
4.3316669460	0.6347163916
4.3350000380	0.6355240941
4.3383336070	0.6356555223
4.3416666980	0.6356501579
4.3450002670	0.6366166472
4.3483338360	0.6361592412
4.3516669270	0.6372098923
4.3550004960	0.6375921965
4.3583331110	0.6371217966
4.3616666790	0.6377417445
4.3650002480	0.6369926333
4.3683333400	0.6368266940
4.3716669080	0.6367599368
4.3750000000	0.6364659667
4.3783335690	0.6369330883
4.3816671370	0.6375220418
4.3850002290	0.6363061070
4.3883337970	0.6363627315
4.3916668890	0.6357782483
4.3949999810	0.6364552379
4.3983335490	0.6363123059
4.4016666410	0.6360073686
4.4050002100	0.6368225813
4.4083333020	0.6363422275
4.4116668700	0.6365615726
4.4150004390	0.6364623904
4.4183335300	0.6354839206
4.4216670990	0.6363229156
4.4250001910	0.6367723346
4.4283337590	0.6366398335
4.4316668510	0.6375001073
4.4349999430	0.6370171309
4.4383335110	0.6366382837
4.4416666030	0.6365624070
4.4450001720	0.6360210180
4.4483337400	0.6375043988
4.4516668320	0.6369468570
4.4550004010	0.6370409727
4.4583334920	0.6376640201
4.4616670610	0.6366736889
4.4650006290	0.6371631622
4.4683332440	0.6371854544
4.4716668130	0.6366651654
4.4749999050	0.6365778446
4.4783334730	0.6372965574
4.4816670420	0.6376548409
4.4850001340	0.6379735470
4.4883337020	0.6376885176
4.4916667940	0.6387269497
4.4950003620	0.6393784881
4.4983339310	0.6390897632
4.5016665460	0.6396888494
4.5050001140	0.6394212246
4.5083332060	0.6393309832
4.5116667750	0.6391230822
4.5150003430	0.6389974356
4.5183334350	0.6397426724
4.5216670040	0.6397397518
4.5250000950	0.6391829848
4.5283336640	0.6391116977
4.5316672330	0.6383451223
4.5350003240	0.6393672228
4.5383334160	0.6392236352
4.5416665080	0.6385105252
4.5450000760	0.6393958926
4.5483336450	0.6385985613
4.5516667370	0.6385084987
4.5550003050	0.6393411756
4.5583333970	0.6392380595
4.5616669650	0.6400193572
4.5650005340	0.6391413808
4.5683336260	0.6390298605
4.5716671940	0.6402003169
4.5749998090	0.6398838162
4.5783333780	0.6401834488
4.5816669460	0.6397535801
4.5850000380	0.6403077841
4.5883336070	0.6404421329
4.5916666980	0.6397134066
4.5950002670	0.6398822069
4.5983338360	0.6404401660
4.6016669270	0.6398663521
4.6050004960	0.6404570341
4.6083331110	0.6394384503
4.6116666790	0.6399330497
4.6150002480	0.6404703856
4.6183333400	0.6398951411
4.6216669080	0.6401045918
4.6250000000	0.6401653290
4.6283335690	0.6400732398
4.6316671370	0.6404816508
4.6350002290	0.6402233243
4.6383337970	0.6396180391
4.6416668890	0.6408765912
4.6449999810	0.6399183869
4.6483335490	0.6409540772
4.6516666410	0.6407426000
4.6550002100	0.6409118176
4.6583333020	0.6411321163
4.6616668700	0.6404853463
4.6650004390	0.6411103606
4.6683335300	0.6408578157
4.6716670990	0.6412736177
4.6750001910	0.6421920061
4.6783337590	0.6418861747
4.6816668510	0.6416385770
4.6849999430	0.6420776248
4.6883335110	0.6409821510
4.6916666030	0.6421544552
4.6950001720	0.6421934366
4.6983337400	0.6416826844
4.7016668320	0.6419278383
4.7050004010	0.6410795450
4.7083334920	0.6418514848
4.7116670610	0.6415898204
4.7150006290	0.6416743994
4.7183332440	0.6421108246
4.7216668130	0.6421973109
4.7249999050	0.6424617767
4.7283334730	0.6423239708
4.7316670420	0.6423171759
4.7350001340	0.6431224942
4.7383337020	0.6424490809
4.7416667940	0.6421261430
4.7450003620	0.6428173780
4.7483339310	0.6416763067
4.7516665460	0.6428593397
4.7550001140	0.6428631544
4.7583332060	0.6425085068
4.7616667750	0.6434186697
4.7650003430	0.6429831982
4.7683334350	0.6427072883
4.7716670040	0.6433150172
4.7750000950	0.6429426670
4.7783336640	0.6430999041
4.7816672330	0.6427969933
4.7850003240	0.6429953575
4.7883334160	0.6435113549
4.7916665080	0.6428393722
4.7950000760	0.6433817148
4.7983336450	0.6434809566
4.8016667370	0.6430444121
4.8050003050	0.6434645653
4.8083333970	0.6429662108
4.8116669650	0.6432732940
4.8150005340	0.6433158517
4.8183336260	0.6426885128
4.8216671940	0.6435095668
4.8249998090	0.6432481408
4.8283333780	0.6434004903
4.8316669460	0.6442949176
4.8350000380	0.6441755891
4.8383336070	0.6449500918
4.8416666980	0.6445919871
4.8450002670	0.6446256042
4.8483338360	0.6453996897
4.8516669270	0.6453136802
4.8550004960	0.6448780298
4.8583331110	0.6449552178
4.8616666790	0.6447013617
4.8650002480	0.6453623176
4.8683333400	0.6453474760
4.8716669080	0.6451975107
4.8750000000	0.6459920406
4.8783335690	0.6447956562
4.8816671370	0.6453559995
4.8850002290	0.6451489925
4.8883337970	0.6448215842
4.8916673660	0.6451415420
4.8949999810	0.6445593238
4.8983335490	0.6446936727
4.9016666410	0.6452855468
4.9050002100	0.6452470422
4.9083337780	0.6452893019
4.9116668700	0.6446931362
4.9150004390	0.6449043155
4.9183335300	0.6451013088
4.9216670990	0.6451922059
4.9250006680	0.6456137896
4.9283337590	0.6457545161
4.9316668510	0.6450363398
4.9349999430	0.6454797387
4.9383335110	0.6457980275
4.9416670800	0.6454377174
4.9450001720	0.6459167004
4.9483337400	0.6456617713
4.9516668320	0.6463087797
4.9550004010	0.6461465359
4.9583339690	0.6458107233
4.9616670610	0.6466587186
4.9650006290	0.6458943486
4.9683332440	0.6458595991
4.9716668130	0.6457816958
4.9750003810	0.6459224820
4.9783334730	0.6462802887
4.9816670420	0.6456896067
4.9850001340	0.6456112266
4.9883337020	0.6461870670
4.9916672710	0.6462973356
4.9950003620	0.6465613246
4.9983339310	0.6464750171
5.0016665460	0.6458445191
5.0050001140	0.6461213231
5.0083336830	0.6460074186
5.0116667750	0.6469400525
5.0150003430	0.6466305256
5.0183334350	0.6462529898
5.0216670040	0.6469076872
5.0250005720	0.6470348835
5.0283336640	0.6464357376
5.0316672330	0.6466609836
5.0350003240	0.6464172006
5.0383334160	0.6462052464
5.0416669850	0.6467450857
5.0450000760	0.6461769938
5.0483336450	0.6464306712
5.0516667370	0.6462530494
5.0550003050	0.6460554600
5.0583338740	0.6469715834
5.0616669650	0.6467066407
5.0650005340	0.6471683383
5.0683336260	0.6466845274
5.0716671940	0.6475102305
5.0750002860	0.6486614347
5.0783333780	0.6485700607
5.0816669460	0.6482919455
5.0850000380	0.6487829089
5.0883336070	0.6483702064
5.0916671750	0.6487822533
5.0950002670	0.6490519643
5.0983338360	0.6490868926
5.1016669270	0.6497456431
5.1050004960	0.6492112279
5.1083340640	0.6495763063
5.1116666790	0.6491961479
5.1150002480	0.6487850547
5.1183333400	0.6498102546
5.1216669080	0.6495963335
5.1250004770	0.6494624019
5.1283335690	0.6492135525
5.1316671370	0.6495652795
5.1350002290	0.6501442194
5.1383337970	0.6492917538
5.1416673660	0.6492527127
5.1449999810	0.6497443318
5.1483335490	0.6486151814
5.1516666410	0.6490385532
5.1550002100	0.6493949294
5.1583337780	0.6483367085
5.1616668700	0.6493056417
5.1650004390	0.6492220759
5.1683335300	0.6488122344
5.1716670990	0.6490785480
5.1750006680	0.6484311819
5.1783337590	0.6489394307
5.1816668510	0.6489723921
5.1849999430	0.6486173272
5.1883335110	0.6492245793
5.1916670800	0.6491107941
5.1950001720	0.6491867304
5.1983337400	0.6494815350
5.2016668320	0.6492058635
5.2050004010	0.6499158144
5.2083339690	0.6496576667
5.2116670610	0.6498146057
5.2150006290	0.6503178477
5.2183332440	0.6495334506
5.2216668130	0.6499851942
5.2250003810	0.6501500010
5.2283334730	0.6503996849
5.2316670420	0.6503980756
5.2350001340	0.6503587365
5.2383337020	0.6508083344
5.2416672710	0.6507071257
5.2450003620	0.6503527761
5.2483339310	0.6520003676
5.2516665460	0.6520327926
5.2550001140	0.6513802409
5.2583336830	0.6513363123
5.2616667750	0.6506993175
5.2650003430	0.6509330273
5.2683334350	0.6508949399
5.2716670040	0.6504986882
5.2750005720	0.6512998939
5.2783336640	0.6506278515
5.2816672330	0.6510966420
5.2850003240	0.6510423422
5.2883334160	0.6508026123
5.2916669850	0.6518355608
5.2950000760	0.6516597867
5.2983336450	0.6515907645
5.3016667370	0.6520623565
5.3050003050	0.6512977481
5.3083338740	0.6511461139
5.3116669650	0.6513379812
5.3150005340	0.6505293250
5.3183336260	0.6506278515
5.3216671940	0.6508142948
5.3250002860	0.6513107419
5.3283333780	0.6512712240
5.3316669460	0.6509479284
5.3350000380	0.6511086226
5.3383336070	0.6512109637
5.3416671750	0.6514421701
5.3450002670	0.6518682837
5.3483338360	0.6509941816
5.3516669270	0.6520578861
5.3550004960	0.6518996358
5.3583340640	0.6513935328
5.3616666790	0.6519621015
5.3650002480	0.6506564021
5.3683333400	0.6519639492
5.3716669080	0.6527211070
5.3750004770	0.6522079706
5.3783335690	0.6529732943
5.3816671370	0.6520885229
5.3850002290	0.6521840096
5.3883337970	0.6532555819
5.3916673660	0.6524878740
5.3949999810	0.6527161598
5.3983335490	0.6532093883
5.4016666410	0.6522349119
5.4050002100	0.6531975865
5.4083337780	0.6535005569
5.4116668700	0.6535551548
5.4150004390	0.6535096169
5.4183335300	0.6523916721
5.4216670990	0.6528913975
5.4250006680	0.6529633403
5.4283337590	0.6531533599
5.4316668510	0.6531210542
5.4349999430	0.6524296403
5.4383335110	0.6531805992
5.4416670800	0.6520207524
5.4450001720	0.6517440081
5.4483337400	0.6526517272
5.4516668320	0.6520590186
5.4550004010	0.6519591212
5.4583339690	0.6523535252
5.4616670610	0.6525623202
5.4650006290	0.6525575519
5.4683332440	0.6520347595
5.4716668130	0.6516892910
5.4750003810	0.6527296901
5.4783334730	0.6525430083
5.4816670420	0.6520466805
5.4850001340	0.6524752378
5.4883337020	0.6516636014
5.4916672710	0.6526122093
5.4950003620	0.6517401934
5.4983339310	0.6521681547
5.5016665460	0.6531122327
5.5050001140	0.6523492932
5.5083336830	0.6528331041
5.5116667750	0.6526724100
5.5150003430	0.6523038149
5.5183334350	0.6531211138
5.5216670040	0.6524292231
5.5250005720	0.6529766917
5.5283336640	0.6526849866
5.5316672330	0.6530359983
5.5350003240	0.6532703638
5.5383334160	0.6527575254
5.5416669850	0.6529957652
5.5450000760	0.6532666683
5.5483336450	0.6525003314
5.5516667370	0.6537065506
5.5550003050	0.6532548666
5.5583338740	0.6523399949
5.5616669650	0.6530190110
5.5650005340	0.6525611281
5.5683336260	0.6529360414
5.5716671940	0.6537358165
5.5750002860	0.6527811289
5.5783333780	0.6533229947
5.5816669460	0.6533704996
5.5850000380	0.6531867981
5.5883336070	0.6536134481
5.5916671750	0.6528493762
5.5950002670	0.6541105509
5.5983338360	0.6539903879
5.6016669270	0.6531351805
5.6050004960	0.6543209553
5.6083340640	0.6539176702
5.6116666790	0.6528519392
5.6150002480	0.6532259583
5.6183333400	0.6532647610
5.6216669080	0.6536651850
5.6250004770	0.6534912586
5.6283335690	0.6539868116
5.6316671370	0.6540936828
5.6350002290	0.6537060142
5.6383337970	0.6545687914
5.6416673660	0.6529366970
5.6449999810	0.6542495489
5.6483335490	0.6544356942
5.6516666410	0.6541753411
5.6550002100	0.6546943188
5.6583337780	0.6547491550
5.6616668700	0.6542306542
5.6650004390	0.6544968486
5.6683335300	0.6542918682
5.6716670990	0.6544972658
5.6750006680	0.6549613476
5.6783337590	0.6542968750
5.6816668510	0.6547585130
5.6849999430	0.6546173692
5.6883335110	0.6540321112
5.6916670800	0.6540843844
5.6950001720	0.6543862224
5.6983337400	0.6543825865
5.7016668320	0.6546197534
5.7050004010	0.6543689370
5.7083339690	0.6546904445
5.7116670610	0.6543834805
5.7150006290	0.6542493701
5.7183332440	0.6547920108
5.7216668130	0.6544645429
5.7250003810	0.6544603109
5.7283334730	0.6543999910
5.7316670420	0.6545510292
5.7350001340	0.6545541883
5.7383337020	0.6545609832
5.7416672710	0.6545875072
5.7450003620	0.6552951932
5.7483339310	0.6543704867
5.7516665460	0.6551812887
5.7550001140	0.6545780897
5.7583336830	0.6541766524
5.7616667750	0.6539270878
5.7650003430	0.6539256573
5.7683334350	0.6545554996
5.7716670040	0.6552221775
5.7750005720	0.6550303102
5.7783336640	0.6554659605
5.7816672330	0.6551693082
5.7850003240	0.6557093859
5.7883334160	0.6560325623
5.7916669850	0.6551809907
5.7950000760	0.6559901834
5.7983336450	0.6554199457
5.8016667370	0.6551050544
5.8050003050	0.6560180783
5.8083338740	0.6555721760
5.8116669650	0.6560201645
5.8150005340	0.6556022763
5.8183336260	0.6550115347
5.8216671940	0.6557256579
5.8250002860	0.6559065580
5.8283333780	0.6561861038
5.8316669460	0.6563317776
5.8350000380	0.6554042697
5.8383336070	0.6558074951
5.8416671750	0.6560341120
5.8450002670	0.6556991935
5.8483338360	0.6560528278
5.8516669270	0.6561579704
5.8550004960	0.6566775441
5.8583340640	0.6560103297
5.8616666790	0.6557337046
5.8650002480	0.6564161777
5.8683333400	0.6561778188
5.8716669080	0.6559632421
5.8750004770	0.6569484472
5.8783335690	0.6557899714
5.8816671370	0.6568406820
5.8850002290	0.6563649774
5.8883337970	0.6555042267
5.8916673660	0.6561425328
5.8949999810	0.6566687226
5.8983335490	0.6561728120
5.9016666410	0.6568819284
5.9050002100	0.6560913920
5.9083337780	0.6569151282
5.9116668700	0.6563422084
5.9150004390	0.6558039188
5.9183335300	0.6558477879
5.9216670990	0.6556137800
5.9250006680	0.6558462381
5.9283337590	0.6560713649
5.9316668510	0.6561275721
5.9349999430	0.6568129659
5.9383335110	0.6568734646
5.9416670800	0.6564760208
5.9450001720	0.6573681235
5.9483337400	0.6569492221
5.9516668320	0.6573539376
5.9550004010	0.6570656896
5.9583339690	0.6565286517
5.9616670610	0.6574563384
5.9650006290	0.6570119858
5.9683332440	0.6575247645
5.9716668130	0.6574750543
5.9750003810	0.6571273208
5.9783334730	0.6583189964
5.9816670420	0.6578671336
5.9850001340	0.6574864984
5.9883337020	0.6581994891
5.9916672710	0.6586599946
5.9950003620	0.6585665345
5.9983339310	0.6581221223
6.0016665460	0.6585985422
6.0050001140	0.6589182019
6.0083336830	0.6585640907
6.0116667750	0.6589217186
6.0150003430	0.6594236493
6.0183334350	0.6590113640
6.0216670040	0.6596140265
6.0250005720	0.6586524248
6.0283336640	0.6593534946
6.0316672330	0.6598452330
6.0350003240	0.6590849161
6.0383334160	0.6589787602
6.0416669850	0.6594689488
6.0450000760	0.6584346294
6.0483336450	0.6593874097
6.0516667370	0.6582601666
6.0550003050	0.6581657529
6.0583338740	0.6579396725
6.0616669650	0.6578062177
6.0650005340	0.6588066816
6.0683336260	0.6583641171
6.0716671940	0.6581504941
6.0750002860	0.6588132381
6.0783333780	0.6578896046
6.0816669460	0.6591065526
6.0850000380	0.6591774225
6.0883336070	0.6586201191
6.0916671750	0.6590244770
6.0950002670	0.6585413814
6.0983338360	0.6585796475
6.1016669270	0.6589052677
6.1050004960	0.6579369307
6.1083340640	0.6591057777
6.1116666790	0.6591606736
6.1150002480	0.6591973901
6.1183333400	0.6597517133
6.1216669080	0.6584783792
6.1250004770	0.6585749984
6.1283335690	0.6593790650
6.1316671370	0.6584081650
6.1350002290	0.6588077545
6.1383337970	0.6592348814
6.1416673660	0.6588048935
6.1449999810	0.6592133641
6.1483335490	0.6582648754
6.1516666410	0.6585072279
6.1550002100	0.6592617631
6.1583337780	0.6592180133
6.1616668700	0.6595286131
6.1650004390	0.6589408517
6.1683335300	0.6592167020
6.1716670990	0.6596301198
6.1750006680	0.6596233845
6.1783337590	0.6595514417
6.1816668510	0.6588284969
6.1849999430	0.6592764854
6.1883335110	0.6599096656
6.1916670800	0.6597332358
6.1950001720	0.6600580215
6.1983337400	0.6605176926
6.2016668320	0.6596042514
6.2050004010	0.6602066755
6.2083339690	0.6594794393
6.2116670610	0.6595596671
6.2150006290	0.6594987512
6.2183332440	0.6596172452
6.2216668130	0.6598675251
6.2250003810	0.6601960659
6.2283334730	0.6594533920
6.2316670420	0.6597335339
6.2350001340	0.6594569683
6.2383337020	0.6594672203
6.2416672710	0.6598693132
6.2450003620	0.6599927545
6.2483339310	0.6603999734
6.2516665460	0.6594882607
6.2550001140	0.6598658562
6.2583336830	0.6607593298
6.2616667750	0.6601599455
6.2650003430	0.6607321501
6.2683334350	0.6593483090
6.2716670040	0.6597038507
6.2750005720	0.6605805159
6.2783336640	0.6597889066
6.2816672330	0.6602649093
6.2850003240	0.6602293849
6.2883334160	0.6597163081
6.2916669850	0.6602690220
6.2950000760	0.6591218114
6.2983336450	0.6603305340
6.3016667370	0.6601001620
6.3050003050	0.6601592898
6.3083338740	0.6604925394
6.3116669650	0.6605150700
6.3150005340	0.6603400111
6.3183336260	0.6612663865
6.3216671940	0.6606054902
6.3250002860	0.6606912017
6.3283333780	0.6608021259
6.3316669460	0.6604651213
6.3350000380	0.6612446308
6.3383336070	0.6609563231
6.3416671750	0.6614360213
6.3450002670	0.6617023945
6.3483338360	0.6608147025
6.3516669270	0.6619156599
6.3550004960	0.6616034508
6.3583340640	0.6608283520
6.3616666790	0.6614581347
6.3650002480	0.6612098813
6.3683333400	0.6614843011
6.3716669080	0.6611798406
6.3750004770	0.6605306864
6.3783335690	0.6615110636
6.3816671370	0.6613937616
6.3850002290	0.6615875959
6.3883337970	0.6613097787
6.3916673660	0.6606786251
6.3949999810	0.6613753438
6.3983335490	0.6611294746
6.4016666410	0.6612204313
6.4050002100	0.6615507007
6.4083337780	0.6604140997
6.4116668700	0.6615372896
6.4150004390	0.6618408561
6.4183335300	0.6609542370
6.4216670990	0.6613633633
6.4250006680	0.6616387963
6.4283337590	0.6615927815
6.4316668510	0.6619977951
6.4349999430	0.6617839932
6.4383335110	0.6623131633
6.4416670800	0.6619529128
6.4450001720	0.6614109278
6.4483337400	0.6623117328
6.4516668320	0.6610819697
6.4550004010	0.6615909934
6.4583339690	0.6625998020
6.4616670610	0.6617571712
6.4650006290	0.6619481444
6.4683332440	0.6617389917
6.4716668130	0.6623446941
6.4750003810	0.6622503400
6.4783334730	0.6620205045
6.4816670420	0.6622443795
6.4850001340	0.6618538499
6.4883337020	0.6615752578
6.4916672710	0.6620870829
6.4950003620	0.6620163918
6.4983339310	0.6621456742
6.5016665460	0.6625375748
6.5050001140	0.6621274352
6.5083336830	0.6626983285
6.5116667750	0.6621244550
6.5150003430	0.6621126533
6.5183334350	0.6623095870
6.5216670040	0.6620044112
6.5250005720	0.6618178487
6.5283336640	0.6614496112
6.5316672330	0.6615527272
6.5350003240	0.6622459292
6.5383334160	0.6619008780
6.5416669850	0.6618110538
6.5450000760	0.6627370119
6.5483336450	0.6622548699
6.5516667370	0.6619962454
6.5550003050	0.6617733836
6.5583338740	0.6613790393
6.5616669650	0.6625444889
6.5650005340	0.6619246006
6.5683336260	0.6622683406
6.5716671940	0.6627119184
6.5750002860	0.6628670692
6.5783333780	0.6631682515
6.5816669460	0.6622742414
6.5850000380	0.6626013517
6.5883336070	0.6627525687
6.5916671750	0.6628591418
6.5950002670	0.6633067131
6.5983338360	0.6627281904
6.6016669270	0.6626133919
6.6050004960	0.6632097363
6.6083340640	0.6625171900
6.6116666790	0.6631360650
6.6150002480	0.6632298827
6.6183333400	0.6627153158
6.6216669080	0.6634336114
6.6250004770	0.6628156304
6.6283335690	0.6622922421
6.6316671370	0.6625428796
6.6350002290	0.6626886725
6.6383337970	0.6631775498
6.6416673660	0.6630107760
6.6449999810	0.6629194617
6.6483335490	0.6634614468
6.6516666410	0.6626472473
6.6550002100	0.6625574231
6.6583337780	0.6627091169
6.6616668700	0.6623583436
[truncated: 2,510 more rows]
