# Supplementary material for: The dipeptidyl peptidase IV inhibitors vildagliptin and K-579 inhibit a phospholipase C: a case of promiscuous scaffolds in proteins
Source: F1000Res. 2015 Jan 29;2:286. Originally published 2013 Dec 27. [Version 3] doi: 10.12688/f1000research.2-286.v3 (PMC4309170; doi:10.12688/f1000research.2-286.v3)
Supplement: Phosphoinositide-specific phospholipase C inhibition data using the dipeptidyl peptidase-IV inhibitors K-579 and LAF-237 — Data set for Fig 2 in the main article, describing the inhibition of Phosphoinositide-specific phospholipase C inhibition using the dipeptidyl peptidase-IV inhibitors K-579 and LAF-237. [file f1000research-2-6538-s0000.tgz › liposomes__PIPLC_plus_100_nM_K579.csv]

TIME (min)	ABSORB AT 450nm LIPOSOMES-PIPLC plus 100nM k579
0.00250000	0.314840436
0.00750000	0.315705568
0.01250000	0.315858960
0.01750000	0.314865530
0.02250000	0.315834880
0.02750000	0.315250605
0.03250000	0.314568043
0.03750000	0.315098405
0.04250000	0.314907044
0.04750000	0.314506918
0.05250000	0.316370815
0.05750000	0.315911114
0.06250001	0.315749675
0.06750000	0.315973193
0.07250001	0.316270232
0.07750000	0.316647232
0.08250000	0.318042040
0.08750001	0.318414718
0.09250000	0.317686349
0.09750000	0.318891168
0.10250000	0.319071502
0.10750000	0.319259554
0.11250000	0.320394009
0.11750000	0.320688099
0.12250001	0.320475787
0.12750001	0.320975959
0.13250001	0.322914422
0.13750000	0.321771115
0.14250000	0.322568744
0.14750001	0.324323505
0.15250000	0.323081940
0.15750001	0.323724359
0.16250001	0.325624108
0.16750000	0.325472951
0.17250000	0.325021207
0.17750001	0.326583773
0.18250002	0.326346040
0.18750001	0.326854885
0.19250001	0.328798890
0.19750001	0.329087168
0.20250002	0.328520119
0.20750001	0.330700874
0.21250002	0.330350488
0.21750002	0.330222189
0.22250001	0.331748784
0.22750001	0.331517905
0.23250002	0.331775546
0.23750001	0.333053410
0.24250002	0.333388329
0.24750000	0.333845198
0.25250000	0.334443688
0.25750002	0.335626632
0.26250002	0.335108012
0.26750001	0.336057812
0.27250001	0.337115079
0.27750003	0.336201936
0.28250000	0.338261485
0.28749999	0.338533551
0.29250002	0.338992149
0.29750001	0.339509279
0.30250004	0.341413468
0.30750000	0.340399712
0.31250003	0.340585232
0.31750003	0.341623604
0.32250002	0.341759771
0.32750002	0.342363179
0.33250001	0.343540579
0.33750004	0.343469679
0.34250003	0.344974250
0.34750000	0.345675707
0.35250002	0.345295429
0.35750002	0.345972151
0.36250004	0.347879529
0.36750001	0.347444892
0.37250000	0.347813010
0.37750003	0.349336386
0.38250002	0.349149972
0.38750002	0.349514186
0.39250001	0.351015329
0.39750001	0.351528645
0.40250003	0.350849360
0.40750000	0.351974368
0.41250002	0.351576626
0.41750002	0.351762772
0.42250001	0.354805559
0.42750004	0.354176134
0.43250000	0.353099734
0.43750003	0.355304927
0.44250003	0.355674982
0.44750005	0.355509847
0.45250002	0.357291818
0.45750001	0.357849896
0.46250004	0.356684506
0.46750003	0.358440727
0.47250003	0.359020382
0.47750002	0.358087301
0.48250002	0.360010713
0.48750004	0.360320330
0.49250001	0.359332025
0.49750003	0.360915273
0.50250000	0.361017197
0.50749999	0.360227555
0.51250005	0.361902773
0.51750004	0.362540126
0.52250004	0.362307400
0.52750003	0.363524824
0.53250003	0.364414513
0.53750002	0.363995552
0.54250008	0.365035415
0.54750001	0.366137177
0.55250001	0.365178436
0.55750000	0.366618246
0.56250000	0.366484076
0.56750005	0.366072804
0.57250005	0.366456091
0.57750005	0.367780477
0.58250004	0.367148966
0.58749998	0.367463708
0.59250003	0.369796276
0.59750003	0.368810475
0.60250002	0.369569242
0.60750002	0.369787306
0.61250007	0.369361877
0.61750007	0.370669335
0.62250006	0.370805025
0.62750000	0.370479226
0.63249999	0.370570660
0.63750005	0.373083651
0.64250004	0.372478455
0.64750004	0.372074783
0.65250003	0.373543263
0.65750003	0.372479111
0.66250008	0.373089135
0.66750008	0.374870628
0.67250001	0.374205381
0.67750001	0.374294758
0.68250000	0.375171095
0.68750006	0.375344336
0.69250005	0.375856459
0.69750005	0.375943840
0.70250005	0.376500338
0.70750004	0.376123279
0.71250004	0.378374696
0.71750003	0.377568424
0.72250003	0.376299083
0.72750002	0.377241552
0.73250002	0.377599627
0.73750007	0.377593488
0.74250007	0.378645122
0.74750006	0.379000604
0.75250000	0.378233641
0.75749999	0.379877925
0.76250005	0.379949987
0.76750004	0.379483461
0.77250004	0.381110817
0.77750003	0.381615192
0.78250003	0.380447060
0.78750008	0.381972104
0.79250008	0.382691115
0.79750001	0.381210864
0.80250001	0.382126957
0.80750000	0.382206857
0.81250006	0.382045955
0.81750005	0.383345664
0.82250005	0.384123683
0.82750005	0.383060485
0.83250004	0.382938445
0.83750004	0.384479433
0.84250003	0.384521931
0.84750003	0.384795725
0.85250002	0.386018008
0.85750008	0.384508818
0.86250007	0.385309458
0.86750007	0.386660337
0.87250006	0.384823561
0.87750000	0.385387898
0.88250005	0.386238843
0.88750005	0.385695934
0.89250004	0.386843890
0.89750004	0.387178659
0.90250003	0.387383491
0.90750009	0.387776583
0.91250008	0.387918055
0.91750008	0.387498230
0.92250001	0.387235165
0.92750001	0.389278531
0.93250006	0.388074368
0.93750006	0.388927877
0.94250005	0.389304817
0.94750005	0.389295697
0.95250005	0.388561815
0.95750010	0.390052617
0.96250004	0.389653415
0.96750003	0.389498889
0.97250003	0.391087472
0.97750002	0.389962882
0.98250008	0.390034884
0.98750007	0.391420960
0.99250007	0.391553670
0.99750006	0.390698820
1.00250006	0.392012477
1.00750005	0.392014772
1.01250005	0.391420215
1.01750004	0.392083138
1.02250004	0.392662287
1.02750003	0.392244846
1.03250003	0.393239439
1.03750002	0.393502533
1.04250002	0.391917706
1.04750001	0.393066913
1.05250001	0.393708706
1.05750012	0.393322140
1.06250012	0.393540174
1.06750000	0.393822193
1.07250011	0.393580735
1.07749999	0.393912047
1.08250010	0.395385951
1.08749998	0.394238293
1.09250009	0.395134360
1.09750009	0.395904094
1.10250008	0.394926876
1.10750008	0.395078242
1.11249995	0.396260291
1.11750007	0.395470172
1.12250006	0.395477444
1.12750006	0.396294564
1.13250005	0.395557463
1.13750005	0.396608293
1.14250004	0.396813244
1.14750016	0.396668613
1.15250003	0.397265673
1.15750003	0.398578376
1.16250002	0.397464693
1.16750002	0.397492945
1.17250013	0.398658216
1.17750001	0.397382200
1.18250012	0.397694439
1.18750000	0.398120612
1.19250000	0.397978038
1.19750011	0.397604197
1.20249999	0.399167687
1.20750010	0.398391277
1.21249998	0.398950338
1.21750009	0.399570048
1.22250009	0.398519665
1.22750008	0.399387747
1.23250008	0.400058299
1.23750007	0.399202585
1.24250007	0.399547488
1.24750006	0.399669617
1.25250006	0.399899662
1.25750005	0.399849087
1.26250017	0.400382668
1.26750004	0.400196463
1.27250016	0.400292218
1.27750003	0.401550263
1.28250003	0.401691198
1.28750014	0.400690824
1.29250002	0.402057201
1.29750013	0.400830656
1.30250001	0.401243180
1.30750012	0.403300613
1.31250012	0.401575923
1.31750000	0.401302725
1.32250011	0.403441817
1.32749999	0.403130889
1.33250010	0.402121514
1.33750010	0.402993888
1.34250009	0.402789831
1.34750009	0.401968390
1.35250008	0.403224051
1.35750008	0.402692109
1.36250007	0.402124971
1.36750007	0.403621525
1.37250006	0.404264778
1.37750006	0.402671993
1.38250005	0.403558970
1.38750017	0.403682709
1.39250004	0.403510571
1.39750016	0.404721350
1.40250003	0.404309571
1.40750003	0.403341234
1.41250014	0.404509127
1.41750002	0.404910892
1.42250013	0.403851241
1.42750001	0.405253857
1.43250012	0.406183332
1.43750012	0.405114830
1.44250000	0.405634940
1.44750011	0.405875415
1.45249999	0.405098885
1.45750010	0.405052543
1.46250010	0.405956417
1.46750009	0.404825807
1.47250009	0.405849963
1.47750008	0.406267405
1.48250008	0.405525982
1.48750007	0.405945003
1.49250007	0.407185346
1.49750006	0.405672610
1.50250006	0.406330943
1.50750005	0.406673938
1.51250017	0.406893492
1.51750004	0.406590372
1.52250016	0.408038855
1.52750003	0.406772167
1.53250003	0.406317383
1.53750014	0.407699943
1.54250002	0.407314718
1.54750013	0.406947851
1.55250001	0.408563256
1.55750012	0.406378180
1.56250012	0.407173246
1.56750000	0.408200860
1.57250011	0.407710969
1.57749999	0.407628477
1.58250010	0.409196258
1.58750010	0.409092665
1.59250009	0.408097506
1.59750009	0.409592599
1.60250008	0.409053177
1.60750008	0.408426821
1.61250007	0.409291714
1.61750007	0.409101278
1.62250006	0.408340395
1.62750006	0.409671992
1.63250005	0.408781827
1.63750017	0.408708006
1.64250004	0.410782427
1.64750016	0.409014106
1.65250003	0.409033060
1.65750003	0.409967125
1.66250014	0.410621643
1.66750002	0.408830077
1.67250013	0.410610348
1.67750001	0.410610497
1.68250012	0.409230620
1.68750012	0.410503089
1.69250000	0.410577357
1.69750011	0.410020202
1.70249999	0.411453307
1.70750010	0.411608934
1.71250010	0.410419017
1.71750009	0.410755783
1.72250009	0.411727637
1.72750020	0.410691232
1.73250008	0.411852032
1.73750007	0.412106514
1.74250007	0.410783380
1.74750006	0.412025154
1.75250018	0.412534386
1.75750005	0.411349446
1.76250017	0.411449283
1.76750004	0.412314981
1.77250016	0.411888838
1.77750015	0.412608773
1.78250003	0.412199676
1.78750014	0.410760135
1.79250002	0.412240624
1.79750013	0.413451582
1.80250013	0.411649257
1.80750012	0.412339419
1.81250012	0.413937330
1.81750000	0.412526220
1.82250011	0.412284821
1.82750011	0.413441032
1.83250010	0.411902994
1.83750010	0.411997140
1.84250009	0.413325429
1.84750009	0.412459105
1.85250020	0.412872642
1.85750008	0.413242757
1.86250007	0.412424147
1.86750007	0.413065374
1.87250006	0.414402783
1.87750018	0.413220525
1.88250005	0.412381858
1.88750017	0.414936096
1.89250004	0.413834184
1.89750016	0.413370043
1.90250015	0.413756430
1.90750003	0.414102227
1.91250014	0.413472295
1.91750002	0.414164305
1.92250013	0.414203674
1.92750013	0.413169831
1.93250012	0.414960444
1.93750012	0.415150285
1.94250000	0.413771242
1.94750011	0.414763778
1.95250011	0.414172322
1.95750010	0.414385796
1.96250010	0.415271699
1.96750009	0.415257305
1.97250009	0.414626926
1.97750020	0.414783657
1.98250008	0.415093452
1.98750007	0.414433271
1.99250007	0.414992064
1.99750006	0.416259497
2.00250006	0.414798319
2.00750017	0.415133297
2.01250005	0.416343033
2.01750016	0.415005297
2.02250004	0.415558666
2.02750015	0.415817291
2.03250003	0.414721936
2.03750014	0.415863991
2.04250002	0.416422188
2.04750013	0.415379584
2.05250025	0.415317506
2.05750012	0.416703582
2.06250024	0.415448487
2.06750011	0.415355086
2.07249999	0.416490495
2.07750011	0.415822744
2.08249998	0.415613711
2.08750010	0.416260719
2.09249997	0.414899945
2.09750009	0.416174829
2.10250020	0.416178435
2.10750008	0.416609883
2.11250019	0.416018099
2.11750007	0.417476326
2.12250018	0.416812062
2.12750006	0.415208131
2.13250017	0.416825265
2.13750005	0.416987240
2.14250016	0.416693419
2.14750004	0.417220295
2.15250015	0.416742206
2.15750027	0.415902913
2.16249991	0.417539716
2.16750002	0.417667836
2.17250013	0.416961938
2.17750025	0.417961061
2.18250012	0.417554677
2.18750000	0.416528702
2.19250011	0.417968690
2.19749999	0.418234825
2.20250011	0.417332798
2.20750022	0.418469250
2.21250010	0.417928577
2.21749997	0.416959316
2.22250009	0.418714702
2.22750020	0.418398351
2.23250032	0.417238593
2.23749995	0.418420941
2.24250007	0.417818070
2.24750018	0.417256504
2.25250006	0.418628126
2.25750017	0.418530047
2.26250005	0.417232096
2.26750016	0.418279499
2.27250004	0.417968273
2.27750015	0.417693257
2.28250027	0.418536961
2.28749991	0.419534236
2.29250002	0.418169856
2.29750013	0.418382019
2.30250025	0.418638170
2.30750012	0.417815030
2.31250000	0.418465108
2.31750011	0.419360608
2.32249999	0.417902052
2.32750011	0.418554366
2.33250022	0.418820232
2.33750010	0.418034673
2.34249997	0.419187933
2.34750009	0.419087589
2.35250020	0.417967916
2.35750032	0.418574870
2.36249995	0.419571191
2.36750007	0.417911947
2.37250018	0.418511808
2.37750006	0.419650585
2.38250017	0.418838203
2.38750005	0.418677867
2.39250016	0.419510365
2.39750004	0.419277728
2.40250015	0.418729156
2.40750027	0.420000345
2.41249991	0.418527246
2.41750002	0.420102716
2.42250013	0.420047849
2.42750025	0.419022113
2.43250012	0.419234663
2.43750000	0.420762748
2.44250011	0.419075429
2.44749999	0.419165134
2.45250011	0.420733899
2.45750022	0.420083791
2.46250033	0.419387668
2.46749997	0.421190262
2.47250009	0.419705451
2.47750020	0.419372529
2.48250032	0.420775145
2.48750019	0.420532912
2.49250007	0.419849396
2.49750018	0.421082437
2.50250006	0.420160174
2.50750017	0.419833928
2.51250029	0.420676380
2.51750016	0.420810163
2.52250004	0.420074225
2.52750015	0.421545446
2.53250027	0.420139819
2.53750014	0.420413971
2.54250002	0.421432704
2.54750013	0.422024548
2.55250025	0.420380414
2.55750012	0.421743274
2.56250024	0.421414375
2.56750011	0.419922322
2.57249999	0.421503037
2.57750011	0.421077132
2.58250022	0.421128690
2.58750033	0.421200633
2.59249997	0.422112316
2.59750009	0.420977712
2.60250020	0.421302974
2.60750032	0.421545982
2.61250019	0.420484692
2.61750007	0.420985729
2.62250018	0.421288461
2.62750006	0.420414776
2.63250017	0.421191663
2.63750029	0.421537012
2.64250016	0.420071781
2.64750004	0.421315700
2.65250015	0.422460198
2.65750027	0.421103895
2.66250014	0.421368122
2.66750002	0.422511011
2.67250013	0.420669586
2.67750025	0.420870125
2.68250012	0.423165172
2.68750024	0.422584593
2.69250011	0.421628267
2.69749999	0.422177374
2.70250011	0.421598047
2.70750022	0.422215074
2.71250033	0.422072381
2.71749997	0.422430277
2.72250009	0.421977252
2.72750020	0.423971564
2.73250032	0.421580255
2.73750019	0.421572119
2.74250007	0.422796100
2.74750018	0.423226744
2.75250006	0.422364324
2.75750017	0.423471451
2.76250029	0.423630089
2.76750016	0.422345191
2.77250004	0.423805594
2.77750015	0.422191590
2.78250027	0.422617644
2.78750014	0.422846139
2.79250002	0.423001081
2.79750013	0.421847343
2.80250025	0.423192531
2.80750012	0.423591495
2.81250024	0.421966702
2.81750011	0.423267990
2.82249999	0.422767520
2.82750011	0.422075808
2.83250022	0.422643185
2.83750033	0.423281372
2.84249997	0.421654582
2.84750009	0.422750026
2.85250020	0.424036503
2.85750032	0.422337920
2.86250019	0.423422545
2.86750007	0.423508793
2.87250018	0.422759563
2.87750006	0.423693508
2.88250017	0.423030913
2.88750029	0.423072785
2.89250016	0.423458576
2.89750004	0.423347026
2.90250015	0.423252493
2.90750027	0.423379064
2.91250014	0.422966600
2.91750002	0.422857970
2.92250013	0.422726184
2.92750025	0.424834490
2.93250012	0.423761010
2.93750024	0.423590332
2.94250011	0.424150556
2.94749999	0.422939211
2.95250011	0.423692942
2.95750022	0.423824340
2.96250033	0.423496425
2.96749997	0.423835337
2.97250009	0.424463570
2.97750020	0.423987985
2.98250032	0.423150986
2.98750019	0.425067753
2.99250007	0.423012286
2.99750018	0.422969580
3.00250006	0.424489170
3.00750017	0.423608154
3.01250029	0.423797786
3.01750016	0.426113278
3.02250004	0.424929678
3.02750015	0.423936635
3.03250027	0.424703747
3.03750014	0.424658775
3.04250002	0.424334496
3.04750013	0.424717128
3.05250025	0.424027771
3.05750012	0.424458742
3.06250024	0.424997866
3.06750011	0.424187064
3.07249999	0.423736632
3.07750011	0.425300241
3.08250022	0.424832940
3.08750033	0.423747242
3.09249997	0.425025404
3.09750009	0.424102634
3.10250020	0.424369782
3.10750032	0.425014764
3.11250019	0.425113887
3.11750007	0.423703462
3.12250018	0.424478650
3.12750006	0.425973356
3.13250017	0.424468666
3.13750029	0.424604148
3.14250016	0.425520033
3.14750004	0.424409509
3.15250015	0.424981654
3.15750027	0.425153226
3.16250014	0.424364299
3.16750002	0.425242096
3.17250013	0.425730586
3.17750025	0.424587667
3.18250012	0.425579727
3.18750024	0.425222158
3.19250011	0.424932897
3.19749999	0.424777895
3.20250011	0.426138461
3.20750022	0.424920678
3.21250033	0.425296873
3.21749997	0.426023960
3.22250009	0.424780458
3.22750020	0.424892634
3.23250032	0.425907105
3.23750019	0.425182939
3.24250007	0.424511015
3.24750018	0.426300049
3.25250006	0.424430519
3.25750017	0.424821287
3.26250029	0.426230282
3.26750016	0.425508797
3.27250004	0.424555183
3.27750015	0.426063597
3.28250027	0.425537020
3.28750014	0.424767017
3.29250002	0.426784873
3.29750013	0.425722361
3.30250025	0.425167620
3.30750012	0.425614864
3.31250024	0.425800622
3.31750011	0.424787551
3.32249999	0.425907373
3.32750011	0.425505698
3.33250022	0.424755901
3.33750033	0.426233649
3.34249997	0.425410807
3.34750009	0.424698681
3.35250020	0.425425857
3.35750032	0.426936060
3.36250019	0.424919248
3.36750007	0.425921768
3.37250018	0.426313669
3.37750006	0.424775720
3.38250017	0.425779313
3.38750029	0.425839573
3.39250016	0.424946636
3.39750004	0.426144719
3.40250015	0.425966054
3.40750027	0.425511241
3.41250014	0.425575197
3.41750026	0.426495045
3.42250013	0.424452901
3.42750025	0.426378697
3.43250012	0.426670283
3.43750024	0.425595552
3.44250035	0.425878614
3.44749999	0.426112622
3.45250011	0.425426811
3.45750022	0.426155865
3.46250033	0.427170157
3.46750021	0.425086826
3.47250009	0.425648898
3.47750020	0.426709533
3.48250032	0.425392211
3.48750019	0.425564110
3.49250031	0.426468998
3.49750018	0.424993247
3.50250006	0.425689638
3.50750017	0.427285403
3.51250029	0.425988197
3.51750040	0.426040322
3.52250004	0.426710546
3.52750015	0.426273853
3.53250027	0.426900774
3.53750014	0.427192211
3.54250026	0.426301152
3.54750013	0.425645411
3.55250025	0.426800251
3.55750012	0.426624477
3.56250024	0.426131368
3.56750035	0.426870227
3.57249999	0.427940548
3.57750011	0.426355749
3.58250022	0.427865624
3.58750033	0.426880419
3.59250021	0.425720543
3.59750009	0.427020192
3.60250020	0.426760227
3.60750032	0.426074386
3.61250019	0.427480817
3.61750031	0.427197874
3.62250018	0.425614953
3.62750006	0.427517325
3.63250017	0.427648932
3.63750029	0.426363796
3.64250040	0.426770270
3.64750004	0.427104294
3.65250015	0.426032394
3.65750027	0.426730037
3.66250014	0.426442474
3.66750026	0.426176876
3.67250013	0.426856518
3.67750025	0.427807719
3.68250012	0.426829785
3.68750024	0.426666796
3.69250035	0.428229749
3.69749999	0.426230818
3.70250011	0.427938789
3.70750022	0.427554399
3.71250033	0.426620513
3.71750021	0.427405626
3.72250009	0.427604467
3.72750020	0.427405268
3.73250032	0.427379221
3.73750019	0.428422034
3.74250031	0.427530080
3.74750018	0.426828206
3.75250006	0.428150594
3.75750017	0.427224696
3.76250029	0.427504093
3.76750040	0.427904517
3.77250004	0.426816374
3.77750015	0.427058458
3.78250027	0.428591728
3.78750014	0.426706225
3.79250026	0.426838219
3.79750013	0.428729445
3.80250025	0.427383691
3.80750012	0.426832318
3.81250024	0.428430408
3.81750035	0.427453995
3.82249999	0.426661640
3.82750011	0.428539634
3.83250022	0.427150190
3.83750033	0.426538467
3.84250021	0.428339422
3.84750009	0.428488612
3.85250020	0.426901221
3.85750032	0.428942591
3.86250019	0.427314371
3.86750031	0.426964968
3.87250018	0.427961886
3.87750006	0.427501768
3.88250017	0.426674515
3.88750029	0.428540200
3.89250040	0.427359760
3.89750004	0.427268356
3.90250015	0.428423017
3.90750027	0.427496225
3.91250014	0.426891208
3.91750026	0.428282261
3.92250013	0.427315325
3.92750025	0.427365124
3.93250012	0.427713543
3.93750024	0.427914053
3.94250035	0.427093506
3.94749999	0.428335697
3.95250011	0.427802533
3.95750022	0.427597076
3.96250033	0.428288579
3.96750021	0.428201139
3.97250009	0.427243471
3.97750020	0.427518994
3.98250032	0.428506464
3.98750019	0.427444607
3.99250031	0.428294808
3.99750018	0.428471208
4.00250006	0.427291095
4.00750017	0.428238332
4.01250029	0.428728670
4.01750040	0.427420914
4.02250004	0.428299278
4.02750015	0.429099381
4.03250027	0.427695334
4.03750038	0.427608520
4.04250050	0.428641588
4.04750013	0.427125990
4.05250025	0.427728593
4.05750036	0.428168446
4.06250048	0.426970154
4.06750011	0.427492380
4.07250023	0.429972440
4.07750034	0.428301483
4.08249998	0.427778989
4.08750010	0.429306746
4.09250021	0.427164972
4.09750032	0.427971393
4.10249996	0.428507030
4.10750008	0.428252012
4.11250019	0.428114504
4.11750031	0.429075182
4.12249994	0.428684801
4.12750006	0.427292287
4.13250017	0.429523379
4.13750029	0.428411871
4.14250040	0.428329140
4.14750004	0.429207772
4.15250015	0.428692550
4.15750027	0.427572072
4.16250038	0.428920835
4.16750050	0.427969813
4.17250013	0.428712905
4.17750025	0.429154813
4.18250036	0.428895980
4.18750048	0.428313613
4.19250011	0.429258227
4.19750023	0.429059923
4.20250034	0.428217232
4.20749998	0.429196745
4.21250010	0.429119617
4.21750021	0.428097606
4.22250032	0.428526670
4.22749996	0.429636717
4.23250008	0.428604484
4.23750019	0.429397196
4.24250031	0.429196000
4.24749994	0.428464234
4.25250006	0.429034531
4.25750017	0.428988159
4.26250029	0.429019511
4.26750040	0.429156721
4.27250004	0.429536641
4.27750063	0.427782178
4.28250027	0.429074496
4.28749991	0.428580165
4.29250050	0.428003281
4.29750013	0.427805901
4.30250025	0.429398388
4.30750036	0.428818226
4.31250000	0.428599268
4.31750011	0.429799825
4.32250023	0.429447860
4.32750034	0.429139167
4.33249998	0.429814696
4.33750010	0.429123610
4.34250021	0.429356128
4.34750032	0.429000378
4.35250044	0.428234071
4.35750008	0.428578645
4.36250019	0.429419816
4.36750031	0.429281563
4.37249994	0.429050863
4.37750053	0.429419279
4.38250017	0.428622544
4.38749981	0.428442627
4.39250040	0.429850876
4.39750004	0.429306567
4.40250063	0.428705543
4.40750027	0.429201096
4.41249991	0.428480357
4.41750050	0.428501606
4.42250013	0.430142850
4.42750025	0.429057777
4.43250036	0.427937269
4.43750000	0.429516554
4.44250011	0.429593384
4.44750023	0.428288996
4.45250034	0.429915667
4.45749998	0.429869920
4.46250010	0.428500831
4.46750021	0.429944396
4.47250032	0.429507464
4.47750044	0.429151535
4.48250008	0.430167615
4.48750019	0.428817511
4.49250031	0.428620607
4.49749994	0.430167526
4.50250053	0.429471642
4.50750017	0.428366095
4.51249981	0.429893613
4.51750040	0.430073172
4.52250004	0.428943455
4.52750063	0.430085838
4.53250027	0.429629505
4.53749991	0.428298473
4.54250050	0.430015177
4.54750013	0.429183573
4.55250025	0.428891152
4.55750036	0.429943532
4.56250000	0.429947108
4.56750011	0.428269982
4.57250023	0.429387271
4.57750034	0.429664880
4.58249998	0.428541988
4.58750010	0.429212719
4.59250021	0.430212051
4.59750032	0.428857237
4.60250044	0.430115879
4.60750008	0.429452270
4.61250019	0.429107487
4.61750031	0.429109007
4.62249994	0.430237174
4.62750053	0.429352433
4.63250017	0.429099590
4.63749981	0.431187868
4.64250040	0.429567069
4.64750004	0.429730117
4.65250063	0.430118620
4.65750027	0.430058092
4.66249991	0.429361761
4.66750050	0.430352628
4.67250013	0.429980993
4.67750025	0.429637492
4.68250036	0.431121230
4.68750000	0.429696322
4.69250011	0.428896815
4.69750023	0.430742711
4.70250034	0.430134356
4.70749998	0.428906381
4.71250010	0.431214273
4.71750021	0.429639518
4.72250032	0.429411590
4.72750044	0.430909723
4.73250008	0.429707348
4.73750019	0.428988874
4.74250031	0.430250257
4.74749994	0.430907160
4.75250053	0.429876208
4.75750017	0.430235535
4.76249981	0.430259585
4.76750040	0.429648578
4.77250004	0.430656403
4.77750063	0.430358112
4.78250027	0.429548055
4.78749991	0.430151969
4.79250050	0.431207329
4.79750013	0.429653019
4.80250025	0.429975748
4.80750036	0.429623842
4.81250000	0.429012179
4.81750011	0.430198759
4.82250023	0.430802882
4.82750034	0.429486841
4.83249998	0.429981291
4.83750010	0.431146681
4.84250021	0.429492861
4.84750032	0.430002898
4.85250044	0.430632144
4.85750008	0.429714024
4.86250019	0.429947883
4.86750031	0.431425244
4.87249994	0.429668754
4.87750053	0.430571199
4.88250017	0.430633485
4.88750029	0.429450274
4.89250040	0.429621965
4.89750004	0.430658370
4.90250063	0.429188788
4.90750027	0.429551989
4.91250038	0.430097640
4.91750050	0.429955661
4.92250013	0.429923087
4.92750025	0.430708140
4.93250036	0.430391699
4.93750048	0.429782778
4.94250011	0.430982411
4.94750023	0.430519223
4.95250034	0.430066437
4.95749998	0.431475312
4.96250057	0.430418670
4.96750021	0.429800779
4.97250032	0.431205899
4.97750044	0.430620611
4.98250008	0.430236280
4.98750067	0.431384444
4.99250031	0.430321813
4.99749994	0.429198623
5.00250053	0.430876404
5.00750017	0.431092918
5.01250029	0.430190027
5.01750040	0.430768907
5.02250004	0.429966122
5.02750063	0.429168433
5.03250027	0.430343181
5.03750038	0.430875540
5.04250050	0.429878533
5.04750013	0.431034565
5.05250025	0.430557042
5.05750036	0.429659098
5.06250048	0.430668831
5.06750011	0.431084067
5.07250023	0.429582387
5.07750034	0.430987805
5.08249998	0.430915594
5.08750057	0.429797530
5.09250021	0.430900097
5.09750032	0.429992318
5.10250044	0.430046111
5.10750008	0.431066454
5.11250067	0.429897159
5.11750031	0.429646999
5.12249994	0.430167258
5.12750053	0.430631459
5.13250017	0.430193305
5.13750029	0.430072039
5.14250040	0.432046533
5.14750004	0.430212915
5.15250063	0.430376351
5.15750027	0.431175083
5.16250038	0.429837793
5.16750050	0.430567414
5.17250013	0.431094289
5.17750025	0.429753810
5.18250036	0.430283636
5.18750048	0.431368142
5.19250011	0.430083811
5.19750023	0.430092812
5.20250034	0.430911958
5.20749998	0.429997414
5.21250057	0.430563718
5.21750021	0.431564808
5.22250032	0.430971503
5.22750044	0.430497289
5.23250008	0.432594180
5.23750067	0.430645913
5.24250031	0.430249810
5.24749994	0.430497468
5.25250053	0.430723101
5.25750017	0.430326521
5.26250029	0.431779802
5.26750040	0.430053592
5.27250004	0.430071384
5.27750063	0.431668431
5.28250027	0.430334508
5.28750038	0.430134475
5.29250050	0.430725306
5.29750013	0.431480408
5.30250025	0.430236638
5.30750036	0.432053834
5.31250048	0.430988282
5.31750011	0.429512262
5.32250023	0.430798590
5.32750034	0.430486679
5.33249998	0.430388928
5.33750057	0.431363344
5.34250021	0.431245983
5.34750032	0.430666089
5.35250044	0.431728244
5.35750008	0.431133449
5.36250067	0.430586219
5.36750031	0.430858791
5.37249994	0.431160033
5.37750053	0.430603147
5.38250017	0.431828290
5.38750029	0.431552798
5.39250040	0.430542171
5.39750004	0.430523485
5.40250063	0.431094855
5.40750027	0.430016041
5.41250038	0.431118310
5.41750050	0.430976987
5.42250013	0.429920971
5.42750025	0.431033701
5.43250036	0.431608081
5.43750048	0.430369318
5.44250011	0.430874854
5.44750023	0.431114972
5.45250034	0.430472791
5.45749998	0.430709243
5.46250057	0.431847066
5.46750021	0.430496424
5.47250032	0.431101054
5.47750044	0.431488842
5.48250008	0.430889607
5.48750067	0.430476755
5.49250031	0.431243539
5.49749994	0.430463582
5.50250053	0.430411398
5.50750017	0.430813015
5.51250029	0.431559980
5.51750040	0.430943281
5.52250004	0.431871444
5.52750063	0.430306375
5.53250027	0.430134326
5.53750038	0.432435274
5.54250050	0.431408227
5.54750013	0.430540115
5.55250025	0.432079077
5.55750036	0.431049854
5.56250048	0.429923773
5.56750011	0.431769878
5.57250023	0.429586530
5.57750034	0.429651171
5.58249998	0.430896729
5.58750057	0.431314230
5.59250021	0.429962963
5.59750032	0.430815101
5.60250044	0.431481630
5.60750008	0.430142671
5.61250067	0.430902481
5.61750031	0.432184815
5.62249994	0.430028260
5.62750053	0.431190550
5.63250017	0.431163341
5.63750029	0.430117816
5.64250040	0.430813551
5.64750004	0.432657003
5.65250063	0.430653811
5.65750027	0.431083769
5.66250038	0.431429714
5.66750050	0.430803597
5.67250013	0.430994511
5.67750025	0.432033211
5.68250036	0.430780619
5.68750048	0.431949139
5.69250011	0.432213962
5.69750023	0.430622250
5.70250034	0.431182027
5.70749998	0.431486815
5.71250057	0.430800289
5.71750021	0.431040406
5.72250032	0.431806505
5.72750044	0.430626333
5.73250008	0.430911124
5.73750067	0.432090640
5.74250031	0.431549728
5.74749994	0.430670023
5.75250053	0.432471156
5.75750017	0.432230264
5.76250029	0.431221247
5.76750040	0.431824088
5.77250004	0.431077272
5.77750063	0.431048751
5.78250027	0.431800902
5.78750038	0.431723267
5.79250050	0.431361586
5.79750013	0.432288498
5.80250025	0.430798680
5.80750036	0.430802792
5.81250048	0.431791544
5.81750011	0.431379408
5.82250023	0.430345208
5.82750034	0.432178676
5.83249998	0.431193590
5.83750057	0.430502325
5.84250021	0.431775153
5.84750032	0.431401074
5.85250044	0.430693239
5.85750008	0.432387531
5.86250067	0.432296723
5.86750031	0.431291312
5.87249994	0.433021516
5.87750053	0.431423426
5.88250017	0.430684745
5.88750029	0.430668294
5.89250040	0.431186140
5.89750004	0.430801034
5.90250063	0.431556165
5.90750027	0.431978285
5.91250038	0.431409866
5.91750050	0.431788385
5.92250013	0.432469875
5.92750025	0.431207597
5.93250036	0.432054758
5.93750048	0.431322366
5.94250011	0.431144059
5.94750023	0.431751251
5.95250034	0.432316154
5.95749998	0.430725962
5.96250057	0.431793690
5.96750021	0.431911141
5.97250032	0.431677103
5.97750044	0.431947708
5.98250008	0.433545828
5.98750067	0.431850463
5.99250031	0.431583345
5.99749994	0.432204038
6.00250053	0.431384325
6.00750017	0.431181490
6.01250029	0.432990670
6.01750040	0.431414723
6.02250004	0.430607259
6.02750063	0.433101684
6.03250027	0.431750447
6.03750038	0.431221306
6.04250050	0.432682991
6.04750013	0.432009846
6.05250025	0.430083215
6.05750036	0.431935042
6.06250048	0.431410790
6.06750011	0.431335181
6.07250023	0.431698680
6.07750034	0.431957394
6.08249998	0.430877894
6.08750057	0.432099730
6.09250021	0.431718499
6.09750032	0.430427283
6.10250044	0.432782173
6.10750008	0.431982875
6.11250067	0.431702673
6.11750031	0.432687134
6.12249994	0.431613952
6.12750053	0.431081206
6.13250017	0.432187945
6.13750029	0.431520581
6.14250040	0.431437552
6.14750004	0.432519674
6.15250063	0.431493968
6.15750027	0.431032211
6.16250038	0.431401700
6.16750050	0.432208508
6.17250013	0.430857003
6.17750025	0.431935161
6.18250036	0.432210952
6.18750048	0.431617320
6.19250011	0.432406277
6.19750023	0.431844354
6.20250034	0.430283636
6.20749998	0.431483507
6.21250057	0.432183892
6.21750021	0.430693597
6.22250032	0.431690782
6.22750044	0.431948930
6.23250008	0.431830198
6.23750067	0.431960344
6.24250031	0.432565063
6.24749994	0.431643963
6.25250053	0.431324720
6.25750017	0.431721240
6.26250029	0.431265414
6.26750040	0.430840701
6.27250004	0.431697875
6.27750063	0.432034552
6.28250027	0.431317538
6.28750038	0.432442933
6.29250050	0.432157874
6.29750013	0.431372792
6.30250025	0.432769686
6.30750036	0.431960166
6.31250048	0.431520701
6.31750011	0.433693856
6.32250023	0.431780785
6.32750034	0.431952536
6.33249998	0.432333648
6.33750057	0.432099074
6.34250021	0.431295276
6.34750032	0.432245702
6.35250044	0.431846023
6.35750008	0.431242853
6.36250067	0.431719363
6.36750031	0.432366520
6.37249994	0.431119442
6.37750053	0.431940436
6.38250017	0.432679117
6.38750029	0.430473000
6.39250040	0.431733251
6.39750004	0.431463599
6.40250063	0.431548953
6.40750027	0.431891263
6.41250038	0.432312012
6.41750050	0.431089252
6.42250013	0.431924433
6.42750025	0.432150602
6.43250036	0.431475580
6.43750048	0.432321668
6.44250011	0.432850152
6.44750023	0.431190282
6.45250034	0.431991100
6.45749998	0.432296723
6.46250057	0.431512415
6.46750021	0.431621045
6.47250032	0.432873577
6.47750044	0.431123495
6.48250008	0.431884557
6.48750067	0.432574004
6.49250031	0.431861669
6.49749994	0.431865156
6.50250053	0.432587028
6.50750017	0.431991220
6.51250029	0.431606829
6.51750040	0.432714552
6.52250004	0.432179928
6.52750063	0.432139039
6.53250027	0.432802200
6.53750038	0.431416124
6.54250050	0.431487113
6.54750013	0.432406902
6.55250025	0.432250172
6.55750036	0.431370884
6.56250048	0.432360500
6.56750011	0.431107014
6.57250023	0.431836844
6.57750034	0.432362467
6.58249998	0.432284415
6.58750057	0.430930466
6.59250021	0.432864547
6.59750032	0.432846934
6.60250044	0.431310624
6.60750008	0.433275580
6.61250067	0.431917846
6.61750031	0.431256503
6.62249994	0.432736069
6.62750053	0.432418674
6.63250017	0.431083530
6.63750029	0.432414383
6.64250040	0.432510465
6.64750004	0.431146473
6.65250063	0.432262927
6.65750027	0.432015836
6.66250038	0.431965351
6.66750050	0.432960928
6.67250013	0.432563782
6.67750025	0.431438536
6.68250036	0.432867676
6.68750048	0.432857692
6.69250011	0.431719899
6.69750023	0.432546139
6.70250034	0.433202326
6.70749998	0.431471497
6.71250057	0.432555735
6.71750021	0.432731628
6.72250032	0.430981368
6.72750044	0.432384878
6.73250008	0.432828873
6.73750067	0.431780160
6.74250031	0.432167858
6.74749994	0.433201283
6.75250053	0.431094259
6.75750017	0.431332529
6.76250029	0.432918370
6.76750040	0.432006985
6.77250004	0.431634516
6.77750063	0.432326257
6.78250027	0.431763500
6.78750038	0.432046533
6.79250050	0.432893097
6.79750013	0.432343572
6.80250025	0.431485623
6.80750036	0.433131546
6.81250048	0.432051033
6.81750011	0.431877941
6.82250023	0.432258338
6.82750034	0.431582570
6.83249998	0.431305349
6.83750057	0.431966454
6.84250021	0.432742149
6.84750080	0.431228876
6.85250044	0.433088034
6.85750008	0.432210267
6.86250067	0.432052881
6.86750031	0.432448447
6.87250042	0.432977527
6.87750053	0.431284368
6.88250017	0.432459414
6.88750029	0.431493789
6.89250040	0.431594700
6.89750052	0.432285935
6.90250063	0.433019072
6.90750027	0.431868672
6.91250038	0.432967603
6.91750050	0.432686478
6.92250061	0.431585252
6.92750025	0.433940768
6.93250036	0.433350980
6.93750048	0.432212293
6.94250011	0.432459891
6.94750071	0.433106303
6.95250034	0.432060033
6.95749998	0.432491988
6.96250057	0.432927668
6.96750021	0.431879252
6.97250080	0.432100087
6.97750044	0.432346642
6.98250008	0.431799918
6.98750067	0.432242483
6.99250031	0.434122115
6.99750042	0.432943970
7.00250053	0.432977170
7.00750017	0.433683038
7.01250029	0.432098299
7.01750040	0.432077825
7.02250052	0.432963044
7.02750063	0.431855500
7.03250027	0.431801558
7.03750038	0.432468683
7.04250050	0.432097286
7.04750061	0.432600111
7.05250025	0.433281034
7.05750036	0.431976348
7.06250048	0.431813806
7.06750011	0.432638913
7.07250071	0.432516217
7.07750034	0.431836575
7.08249998	0.432585567
7.08750057	0.432240248
7.09250021	0.431511134
7.09750080	0.432866514
7.10250044	0.432396531
7.10750008	0.431623429
7.11250067	0.433368146
7.11750031	0.432235479
7.12250042	0.431396306
7.12750053	0.432222426
7.13250017	0.432029694
7.13750029	0.430977702
7.14250040	0.431502312
7.14750052	0.431704938
7.15250063	0.431607276
7.15750027	0.433165491
7.16250038	0.432586521
7.16750050	0.431339800
7.17250061	0.432769865
7.17750025	0.431906283
7.18250036	0.431807876
7.18750048	0.432544082
7.19250011	0.433179110
7.19750071	0.431938112
7.20250034	0.432585806
7.20749998	0.433095485
7.21250057	0.431226134
7.21750021	0.432266682
7.22250080	0.433230519
7.22750044	0.431884170
7.23250008	0.432567447
7.23750067	0.433173418
7.24250031	0.431780040
7.24750042	0.432521761
7.25250053	0.433058053
7.25750017	0.431932718
7.26250029	0.431429446
7.26750040	0.432706147
7.27250052	0.431805700
7.27750063	0.432641506
7.28250027	0.432636708
7.28750038	0.431513578
7.29250050	0.432143867
7.29750061	0.433074772
7.30250025	0.432188273
7.30750036	0.432011038
7.31250048	0.433696121
7.31750011	0.431694627
7.32250071	0.431944728
7.32750034	0.433797658
7.33249998	0.431916982
7.33750057	0.431912154
7.34250021	0.432457179
7.34750080	0.432517141
7.35250044	0.431677818
7.35750008	0.433286220
7.36250067	0.432144851
7.36750031	0.431417286
7.37250042	0.432342321
7.37750053	0.432689339
7.38250017	0.431620628
7.38750029	0.433409780
7.39250040	0.433236450
7.39750052	0.431669146
7.40250063	0.433420330
7.40750027	0.431840837
7.41250038	0.431694657
7.41750050	0.433063865
7.42250061	0.433017105
7.42750025	0.431814849
7.43250036	0.432902068
7.43750048	0.432505041
7.44250011	0.431819797
7.44750071	0.433020800
7.45250034	0.433800131
7.45749998	0.431843251
7.46250057	0.432969093
7.46750021	0.431844741
7.47250080	0.431618512
7.47750044	0.433030993
7.48250008	0.432386994
7.48750067	0.431929022
7.49250031	0.432714641
7.49750042	0.432550550
7.50250053	0.431812555
7.50750017	0.432719946
7.51250029	0.432693154
7.51750040	0.431954175
7.52250052	0.432949513
7.52750063	0.432963312
7.53250027	0.431938231
7.53750038	0.432391942
7.54250050	0.433866680
7.54750061	0.431728929
7.55250025	0.432095528
7.55750036	0.433678448
7.56250048	0.433387041
7.56750011	0.433113277
7.57250071	0.432819754
7.57750034	0.432846785
7.58249998	0.432816088
7.58750057	0.433340073
7.59250021	0.431722164
7.59750080	0.432068646
7.60250044	0.434051544
7.60750008	0.432709128
7.61250067	0.432040572
7.61750031	0.432107985
7.62250042	0.432009757
7.62750053	0.432165504
7.63250017	0.433105975
7.63750029	0.432555735
7.64250040	0.431654215
7.64750052	0.432938606
7.65250063	0.432542563
7.65750027	0.431635618
7.66250038	0.433160961
7.66750050	0.431686759
7.67250061	0.431488752
7.67750025	0.433131903
7.68250036	0.432433814
7.68750048	0.431859136
7.69250011	0.433031857
7.69750071	0.433284044
7.70250034	0.431644440
7.70749998	0.433420777
7.71250057	0.432823330
7.71750021	0.432113558
7.72250080	0.433026224
7.72750044	0.432928830
7.73250008	0.432121813
7.73750067	0.433943540
7.74250031	0.432669759
7.74750042	0.432347536
7.75250053	0.433721721
7.75750017	0.433112383
7.76250029	0.432058603
7.76750040	0.432595670
7.77250052	0.433648616
7.77750063	0.432327688
7.78250027	0.432461262
7.78750038	0.433940530
7.79250050	0.432119131
7.79750061	0.432091892
7.80250025	0.432818323
7.80750036	0.431987703
7.81250048	0.432960451
7.81750011	0.432418793
7.82250071	0.432394505
7.82750034	0.432348341
7.83249998	0.434157699
7.83750057	0.432162672
7.84250021	0.432769269
7.84750080	0.432449639
7.85250044	0.432080418
7.85750008	0.431941956
7.86250067	0.433849722
7.86750031	0.433129937
7.87250042	0.432500422
7.87750053	0.433914840
7.88250017	0.432898849
7.88750029	0.432323784
7.89250040	0.432991743
7.89750052	0.432415247
7.90250063	0.431804955
7.90750027	0.433915079
7.91250038	0.432896763
7.91750050	0.431942314
7.92250061	0.433152497
7.92750025	0.432914585
7.93250036	0.432064474
7.93750048	0.433822900
7.94250011	0.433263600
7.94750071	0.432532549
7.95250034	0.433364302
7.95749998	0.432399213
7.96250057	0.432154238
7.96750021	0.432568014
7.97250080	0.432266593
7.97750044	0.431537777
7.98250008	0.433049202
7.98750067	0.432463199
7.99250031	0.432107836
7.99750042	0.433731854
8.00250053	0.433478266
8.00750065	0.432354093
8.01250076	0.433478832
8.01749992	0.432134181
8.02250099	0.432055175
8.02750015	0.433058262
8.03250027	0.433152139
8.03750038	0.432208836
8.04250050	0.432723880
8.04750061	0.432980359
8.05250073	0.431613624
8.05749989	0.432079792
8.06250095	0.432520181
8.06750011	0.432282895
8.07250023	0.432945788
8.07750034	0.433625698
8.08250046	0.432484418
8.08750057	0.432449907
8.09250069	0.433242828
8.09750080	0.432329208
8.10249996	0.432193846
8.10750008	0.432117999
8.11250019	0.431567848
8.11750031	0.431903929
8.12250042	0.432154477
8.12750053	0.432242721
8.13250065	0.432018071
8.13750076	0.433615863
8.14249992	0.432565451
8.14750099	0.432277411
8.15250015	0.433964312
8.15750027	0.432622165
8.16250038	0.432439446
8.16750050	0.432551503
8.17250061	0.432050347
8.17750073	0.431995392
8.18249989	0.433513314
8.18750095	0.432858825
8.19250011	0.431771159
8.19750023	0.432391465
8.20250034	0.431824565
8.20750046	0.431676120
8.21250057	0.432923377
8.21750069	0.432148457
8.22250080	0.432154268
8.22749996	0.433331370
8.23250008	0.433080852
8.23750019	0.431598157
8.24250031	0.432985425
8.24750042	0.432585001
8.25250053	0.431571960
8.25750065	0.432553083
8.26250076	0.432652354
8.26749992	0.431575090
8.27250099	0.433302194
8.27750015	0.432563067
8.28250027	0.431719154
8.28750038	0.432522595
8.29250050	0.433028609
8.29750061	0.432016641
8.30250073	0.432367414
8.30749989	0.432845801
8.31250095	0.432326585
8.31750011	0.432792276
8.32250023	0.433266282
8.32750034	0.432042569
8.33250046	0.431702077
8.33750057	0.433111906
8.34250069	0.431118667
8.34750080	0.431894720
8.35249996	0.432947338
8.35750008	0.432334513
8.36250019	0.431767553
8.36750031	0.433090419
8.37250042	0.432131290
8.37750053	0.431694508
8.38250065	0.432944208
8.38750076	0.431952149
8.39249992	0.431912780
8.39750099	0.433594316
8.40250015	0.432112128
8.40750027	0.432482749
8.41250038	0.432465941
8.41750050	0.432115287
8.42250061	0.431947589
8.42750073	0.433172643
8.43249989	0.431411833
8.43750095	0.431939572
8.44250011	0.432654440
8.44750023	0.432783932
8.45250034	0.431947291
8.45750046	0.433450401
8.46250057	0.432134897
8.46750069	0.431572378
8.47250080	0.432518184
8.47749996	0.432266384
8.48250008	0.431418777
8.48750019	0.433268786
8.49250031	0.433021665
8.49750042	0.431570262
8.50250053	0.431810468
8.50750065	0.432135105
8.51250076	0.431133866
8.51749992	0.432987511
8.52250099	0.433149070
8.52750015	0.431095630
8.53250027	0.432765245
8.53750038	0.432289273
8.54250050	0.431817800
8.54750061	0.432847500
8.55250073	0.433111161
8.55749989	0.432127118
8.56250000	0.432664037
8.56750107	0.432530344
8.57250023	0.431852698
8.57750034	0.432563901
8.58250046	0.432578981
8.58749962	0.432020396
8.59250069	0.432747096
8.59750080	0.434098125
8.60249996	0.431855470
8.60750008	0.431869566
8.61250019	0.433078080
8.61750126	0.431563199
8.62250042	0.432616681
8.62750053	0.432745934
8.63250065	0.431859583
8.63749981	0.431692302
8.64250088	0.432582051
8.64750099	0.432021380
8.65250015	0.431764543
8.65750027	0.432207555
8.66250038	0.432823420
8.66750050	0.432486862
8.67250061	0.432893693
8.67750073	0.431648642
8.68249989	0.430964142
8.68750000	0.432812959
8.69250107	0.431881428
8.69750023	0.431729734
8.70250034	0.433066368
8.70750046	0.431812435
8.71249962	0.432021916
8.71750069	0.433725983
8.72250080	0.432535976
8.72749996	0.431077600
8.73250008	0.433521807
8.73750019	0.432222307
8.74250126	0.431033909
8.74750042	0.432996064
8.75250053	0.432541966
8.75750065	0.431298047
8.76249981	0.433361024
8.76750088	0.432384014
8.77250099	0.431544989
8.77750015	0.433016866
8.78250027	0.432035536
8.78750038	0.431366295
8.79250050	0.432082623
8.79750061	0.432814091
8.80250073	0.431894153
8.80749989	0.432313174
8.81250000	0.432379544
8.81750107	0.431763530
8.82250023	0.432751566
8.82750034	0.432450414
8.83250046	0.431743026
8.83749962	0.433034301
8.84250069	0.432239264
8.84750080	0.432205021
8.85249996	0.432468891
8.85750008	0.431692421
8.86250019	0.431397885
8.86750126	0.432055354
8.87250042	0.433097810
8.87750053	0.431445956
8.88250065	0.432370335
8.88749981	0.433530599
8.89250088	0.431745976
8.89750099	0.431908906
8.90250015	0.433985382
8.90750027	0.432226300
8.91250038	0.431925893
8.91750050	0.432422042
8.92250061	0.432723105
8.92750073	0.432291806
8.93249989	0.432853878
8.93750000	0.431624055
8.94250107	0.431576610
8.94750023	0.432663560
8.95250034	0.431014448
8.95750046	0.431649745
8.96249962	0.432820976
8.96750069	0.432062209
8.97250080	0.430989981
8.97749996	0.433246076
8.98250008	0.432773024
8.98750019	0.432069570
8.99250126	0.432619005
8.99750042	0.432275862
9.00250053	0.432047099
9.00750065	0.433255911
9.01249981	0.433019489
9.01750088	0.432317168
9.02250099	0.432677329
9.02750015	0.432953268
9.03250027	0.430959284
9.03750038	0.432760686
9.04250050	0.432260722
9.04750061	0.432204068
9.05250073	0.432214767
9.05749989	0.433952153
9.06250000	0.431738138
9.06750107	0.432358503
9.07250023	0.432729244
9.07750034	0.431270480
9.08250046	0.431799382
9.08749962	0.432640672
9.09250069	0.431901008
9.09750080	0.432484150
9.10249996	0.433313251
9.10750008	0.431480557
9.11250019	0.432520360
9.11750126	0.432649016
9.12250042	0.432064831
9.12750053	0.431751370
9.13250065	0.432637096
9.13749981	0.432056248
9.14250088	0.432298511
9.14750099	0.433192194
9.15250015	0.431672245
9.15750027	0.432038933
9.16250038	0.433530510
9.16750050	0.432096034
9.17250061	0.432345033
9.17750073	0.432381302
9.18249989	0.431929469
9.18750000	0.431025088
9.19250107	0.432629198
9.19750023	0.432597756
9.20250034	0.431913525
9.20750046	0.433800459
9.21249962	0.431861460
9.21750069	0.432406724
9.22250080	0.432712615
9.22749996	0.432363927
9.23250008	0.432114244
9.23750019	0.433321238
9.24250126	0.432260573
9.24750042	0.430912226
9.25250053	0.433305591
9.25750065	0.433625817
9.26249981	0.432304561
9.26750088	0.433931023
9.27250099	0.431677908
9.27750015	0.432085902
9.28250027	0.432618260
9.28750038	0.432232291
9.29250050	0.431304753
9.29750061	0.432574749
9.30250073	0.433127523
9.30749989	0.432139844
9.31250000	0.432771564
9.31750107	0.432103872
9.32250023	0.431783915
9.32750034	0.432578802
9.33250046	0.433077425
9.33749962	0.432015985
9.34250069	0.432447910
9.34750080	0.433039188
9.35249996	0.431385249
9.35750008	0.431333453
9.36250019	0.431794167
9.36750126	0.431201428
9.37250042	0.433251351
9.37750053	0.432608157
9.38250065	0.432131320
9.38749981	0.432127565
9.39250088	0.432881206
9.39750099	0.431924909
9.40250015	0.432402611
9.40750027	0.433025479
9.41250038	0.431798488
9.41750050	0.432084113
9.42250061	0.432859361
9.42750073	0.432011247
9.43249989	0.432739168
9.43750000	0.433781773
9.44250107	0.431810737
9.44750023	0.432042271
9.45250034	0.433809787
9.45750046	0.432103872
9.46249962	0.431212008
9.46750069	0.432789236
9.47250080	0.431446075
9.47749996	0.432093918
9.48250008	0.432550311
9.48750019	0.433083355
9.49250126	0.432634085
9.49750042	0.432832480
9.50250053	0.432304263
9.50750065	0.431748956
9.51249981	0.432528347
9.51750088	0.431840539
9.52250099	0.431632459
9.52750015	0.432953477
9.53250027	0.434020788
9.53750038	0.432145059
9.54250050	0.433390528
9.54750061	0.432968736
9.55250073	0.431738168
9.55749989	0.432888359
9.56250000	0.433172822
9.56750107	0.432118952
9.57250023	0.432931393
9.57750034	0.432901025
9.58250046	0.431702256
9.58749962	0.432766646
9.59250069	0.432448208
9.59750080	0.431379587
9.60249996	0.432739615
9.60750008	0.432935357
9.61250019	0.431906700
9.61750126	0.433095038
9.62250042	0.432409406
9.62750053	0.431620091
9.63250065	0.432652116
9.63749981	0.433921635
9.64250088	0.431933045
9.64750099	0.432925761
9.65250015	0.433286756
9.65750027	0.431799054
9.66250038	0.433048844
9.66750050	0.431950778
9.67250061	0.432852030
9.67750073	0.432773769
9.68249989	0.432302564
9.68750000	0.432443321
9.69250107	0.432169408
9.69750023	0.433390975
9.70250034	0.432826191
9.70750046	0.432080716
9.71249962	0.433140844
9.71750069	0.432455033
9.72250080	0.432002842
9.72749996	0.433289588
9.73250008	0.432110667
9.73750019	0.431812078
9.74250126	0.433645248
9.74750042	0.433132082
9.75250053	0.432190716
9.75750065	0.434116483
9.76250076	0.432759702
9.76750088	0.431972325
9.77250099	0.432731003
9.77750015	0.433370024
9.78250027	0.432517856
9.78750134	0.433850110
9.79250050	0.432954669
9.79750061	0.431955040
9.80250073	0.433747381
9.80749989	0.432208508
9.81250095	0.431814790
9.81750107	0.433355421
9.82250023	0.432953000
9.82750034	0.432457179
9.83250046	0.433787793
9.83750057	0.433230400
9.84250069	0.431318522
9.84750080	0.433185458
9.85249996	0.433254182
9.85750008	0.431479365
9.86250114	0.433566660
9.86750126	0.432593733
9.87250042	0.432610869
9.87750053	0.433392823
9.88250065	0.432728082
9.88750076	0.431941539
9.89250088	0.433492541
9.89750099	0.433054149
9.90250015	0.432050586
9.90750027	0.433616608
9.91250134	0.432502866
9.91750050	0.432312161
9.92250061	0.432969838
9.92750073	0.432735622
9.93249989	0.432481319
9.93750095	0.433073849
9.94250107	0.432465285
9.94750023	0.431787729
9.95250034	0.432872862
9.95750046	0.432970256
9.96250057	0.431823045
9.96750069	0.432045579
9.97250080	0.433360428
9.97749996	0.431322128
9.98250008	0.431891799
9.98750114	0.434203744
9.99250126	0.431955069
[truncated: 4 more rows]
