# Supplementary material for: The dipeptidyl peptidase IV inhibitors vildagliptin and K-579 inhibit a phospholipase C: a case of promiscuous scaffolds in proteins
Source: F1000Res. 2015 Jan 29;2:286. Originally published 2013 Dec 27. [Version 3] doi: 10.12688/f1000research.2-286.v3 (PMC4309170; doi:10.12688/f1000research.2-286.v3)
Supplement: Phosphoinositide-specific phospholipase C inhibition data using the dipeptidyl peptidase-IV inhibitors K-579 and LAF-237 — Data set for Fig 2 in the main article, describing the inhibition of Phosphoinositide-specific phospholipase C inhibition using the dipeptidyl peptidase-IV inhibitors K-579 and LAF-237. [file f1000research-2-6538-s0000.tgz › liposomes__PIPLC_plus_50uM_LAF237.csv]

TIME (min)	ABSORB AT 450nm LIPOSOMES-PIPLC plus 50uM LAF-237
0.001666667	0.4462
0.005	0.4498
0.008333334	0.4522
0.011666668	0.4547
0.015000001	0.4563
0.018333334	0.4568
0.021666668	0.4572
0.025000002	0.4586
0.028333334	0.4592
0.03166667	0.4598
0.035000004	0.4606
0.038333338	0.4634
0.041666672	0.4624
0.045000002	0.4647
0.048333336	0.4646
0.05166667	0.4657
0.055000003	0.4657
0.058333337	0.4669
0.061666671	0.4668
0.065000005	0.4677
0.068333343	0.4682
0.071666673	0.4699
0.075000003	0.4706
0.078333341	0.4717
0.081666671	0.4731
0.085000008	0.4727
0.088333339	0.4735
0.091666676	0.4738
0.095000006	0.4743
0.098333336	0.4753
0.101666674	0.4740
0.105000004	0.4763
0.108333342	0.4771
0.111666672	0.4777
0.11500001	0.4785
0.11833334	0.4787
0.12166667	0.4794
0.125000015	0.4797
0.128333345	0.4793
0.131666675	0.4809
0.135000005	0.4812
0.138333336	0.4820
0.141666666	0.4819
0.145000011	0.4829
0.148333341	0.4828
0.151666671	0.4835
0.155000001	0.4840
0.158333346	0.4841
0.161666676	0.4850
0.165000007	0.4861
0.168333337	0.4864
0.171666667	0.4862
0.175000012	0.4880
0.178333342	0.4876
0.181666672	0.4882
0.185000002	0.4890
0.188333333	0.4895
0.191666678	0.4894
0.195000008	0.4907
0.198333338	0.4916
0.201666668	0.4929
0.204999998	0.4932
0.208333343	0.4932
0.211666673	0.4924
0.215000004	0.4926
0.218333334	0.4942
0.221666679	0.4947
0.225000009	0.4960
0.228333339	0.4961
0.231666669	0.4974
0.234999999	0.4972
0.238333359	0.4974
0.24166669	0.4974
0.24500002	0.4998
0.24833335	0.4985
0.251666665	0.4998
0.255000025	0.5001
0.258333355	0.4999
0.261666685	0.5011
0.265000016	0.5018
0.268333346	0.5022
0.271666676	0.5025
0.275000006	0.5030
0.278333336	0.5037
0.281666696	0.5040
0.284999996	0.5047
0.288333356	0.5048
0.291666657	0.5058
0.295000017	0.5057
0.298333347	0.5065
0.301666677	0.5068
0.305000007	0.5066
0.308333367	0.5093
0.311666668	0.5084
0.315000027	0.5089
0.318333328	0.5097
0.321666688	0.5106
0.325000018	0.5112
0.328333348	0.5104
0.331666678	0.5122
0.335000008	0.5112
0.338333339	0.5117
0.341666699	0.5136
0.344999999	0.5137
0.348333359	0.5143
0.351666659	0.5144
0.355000019	0.5138
0.358333379	0.5146
0.361666679	0.5147
0.365000039	0.5155
0.36833334	0.5168
0.3716667	0.5165
0.37500003	0.5169
0.37833336	0.5172
0.38166669	0.5180
0.38500002	0.5179
0.38833335	0.5200
0.39166671	0.5190
0.395000011	0.5196
0.398333371	0.5204
0.401666671	0.5216
0.405000031	0.5224
0.408333361	0.5223
0.411666691	0.5223
0.415000022	0.5224
0.418333352	0.5231
0.421666682	0.5235
0.425000042	0.5244
0.428333342	0.5240
0.431666702	0.5253
0.435000032	0.5265
0.438333362	0.5257
0.441666693	0.5268
0.445000023	0.5258
0.448333353	0.5267
0.451666713	0.5274
0.455000013	0.5275
0.458333373	0.5287
0.461666673	0.5294
0.465000033	0.5295
0.468333364	0.5294
0.471666694	0.5298
0.475000024	0.5301
0.478333354	0.5297
0.481666684	0.5305
0.485000044	0.5320
0.488333345	0.5309
0.491666704	0.5320
0.495000005	0.5324
0.498333365	0.5319
0.501666725	0.5334
0.504999995	0.5330
0.508333385	0.5328
0.511666656	0.5336
0.515000045	0.5348
0.518333376	0.5357
0.521666706	0.5348
0.525000036	0.5355
0.528333366	0.5359
0.531666696	0.5366
0.535000026	0.5367
0.538333356	0.5365
0.541666687	0.5383
0.545000017	0.5389
0.548333347	0.5384
0.551666677	0.5388
0.555000067	0.5395
0.558333337	0.5388
0.561666668	0.5401
0.564999998	0.5392
0.568333387	0.5415
0.571666718	0.5405
0.574999988	0.5420
0.578333318	0.5417
0.581666708	0.5435
0.585000038	0.5427
0.588333368	0.5429
0.591666639	0.5436
0.595000029	0.5424
0.598333359	0.5454
0.601666689	0.5444
0.605000079	0.5435
0.608333349	0.5458
0.611666679	0.5455
0.61500001	0.5453
0.618333399	0.5457
0.62166673	0.5465
0.62500006	0.5454
0.62833333	0.5467
0.63166672	0.5483
0.63500005	0.5489
0.63833338	0.5495
0.64166671	0.5500
0.645000041	0.5492
0.648333371	0.5504
0.651666701	0.5496
0.655000031	0.5501
0.658333421	0.5504
0.661666691	0.5511
0.665000022	0.5535
0.668333352	0.5546
0.671666741	0.5530
0.675000072	0.5534
0.678333342	0.5532
0.681666672	0.5535
0.685000062	0.5532
0.688333392	0.5544
0.691666722	0.5551
0.694999993	0.5559
0.698333383	0.5564
0.701666713	0.5570
0.705000043	0.5559
0.708333373	0.5568
0.711666703	0.5566
0.715000033	0.5572
0.718333364	0.5576
0.721666694	0.5592
0.725000083	0.5588
0.728333354	0.5588
0.731666684	0.5603
0.735000014	0.5599
0.738333404	0.5601
0.741666734	0.5602
0.745000005	0.5608
0.748333335	0.5616
0.751666725	0.5621
0.755000055	0.5632
0.758333385	0.5633
0.761666656	0.5661
0.765000045	0.5643
0.768333376	0.5653
0.771666706	0.5656
0.775000036	0.5646
0.778333366	0.5659
0.781666696	0.5659
0.785000026	0.5664
0.788333356	0.5666
0.791666746	0.5668
0.795000017	0.5674
0.798333347	0.5667
0.801666677	0.5687
0.805000067	0.5683
0.808333397	0.5689
0.811666668	0.5688
0.814999998	0.5690
0.818333387	0.5702
0.821666718	0.5697
0.825000048	0.5695
0.828333318	0.5698
0.831666708	0.5687
0.835000038	0.5711
0.838333368	0.5696
0.841666758	0.5713
0.845000029	0.5710
0.848333359	0.5713
0.851666689	0.5720
0.855000079	0.5714
0.858333409	0.5729
0.861666739	0.5720
0.86500001	0.5727
0.868333399	0.5735
0.87166673	0.5735
0.87500006	0.5736
0.87833339	0.5739
0.88166672	0.5733
0.88500005	0.5748
0.88833338	0.5754
0.89166671	0.5745
0.8950001	0.5752
0.898333371	0.5751
0.901666701	0.5757
0.905000031	0.5761
0.908333421	0.5774
0.911666751	0.5759
0.915000022	0.5769
0.918333352	0.5772
0.921666741	0.5771
0.925000072	0.5776
0.928333402	0.5779
0.931666672	0.5792
0.935000062	0.5780
0.938333392	0.5789
0.941666722	0.5779
0.945000053	0.5792
0.948333383	0.5793
0.951666713	0.5804
0.955000043	0.5789
0.958333373	0.5802
0.961666763	0.5805
0.965000033	0.5814
0.968333364	0.5816
0.971666694	0.5823
0.975000083	0.5818
0.978333414	0.5823
0.981666684	0.5832
0.985000014	0.5835
0.988333404	0.5842
0.991666734	0.5836
0.995000064	0.5842
0.998333335	0.5838
1.001666665	0.5854
1.004999995	0.5847
1.008333445	0.5850
1.011666775	0.5853
1.014999986	0.5860
1.018333316	0.5869
1.021666765	0.5868
1.025000095	0.5872
1.028333426	0.5867
1.031666636	0.5872
1.035000086	0.5875
1.038333416	0.5875
1.041666746	0.5877
1.045000076	0.5890
1.048333406	0.5892
1.051666737	0.5899
1.055000067	0.5893
1.058333397	0.5892
1.061666727	0.5896
1.065000057	0.5890
1.068333387	0.5902
1.071666718	0.5908
1.075000048	0.5918
1.078333378	0.5926
1.081666708	0.5914
1.085000157	0.5910
1.088333368	0.5916
1.091666698	0.5913
1.095000029	0.5933
1.098333359	0.5930
1.101666808	0.5932
1.105000019	0.5941
1.108333349	0.5935
1.111666799	0.5940
1.11500001	0.5937
1.118333459	0.5951
1.12166667	0.5940
1.125	0.5958
1.128333449	0.5950
1.13166666	0.5957
1.13500011	0.5955
1.13833344	0.5962
1.141666651	0.5973
1.1450001	0.5962
1.148333311	0.5967
1.15166676	0.5958
1.155000091	0.5975
1.158333302	0.5980
1.161666751	0.5983
1.165000081	0.5992
1.168333411	0.5979
1.171666741	0.5996
1.174999952	0.5986
1.178333402	0.5993
1.181666732	0.5998
1.185000062	0.5992
1.188333392	0.5993
1.191666722	0.6005
1.195000052	0.6015
1.198333383	0.6000
1.201666713	0.6010
1.205000043	0.6009
1.208333373	0.6007
1.211666703	0.6002
1.215000033	0.6014
1.218333483	0.6022
1.221666694	0.6024
1.225000143	0.6027
1.228333354	0.6026
1.231666684	0.6027
1.235000134	0.6033
1.238333344	0.6023
1.241666794	0.6047
1.245000124	0.6047
1.248333335	0.6059
1.251666784	0.6048
1.254999995	0.6053
1.258333445	0.6050
1.261666775	0.6055
1.264999986	0.6048
1.268333435	0.6048
1.271666765	0.6063
1.275000095	0.6073
1.278333426	0.6065
1.281666636	0.6062
1.285000086	0.6073
1.288333416	0.6071
1.291666746	0.6070
1.295000076	0.6061
1.298333406	0.6073
1.301666737	0.6088
1.305000067	0.6091
1.308333516	0.6086
1.311666727	0.6088
1.315000057	0.6100
1.318333387	0.6096
1.321666718	0.6085
1.325000167	0.6101
1.328333378	0.6111
1.331666708	0.6104
1.335000157	0.6109
1.338333368	0.6119
1.341666818	0.6116
1.345000029	0.6124
1.348333359	0.6119
1.351666808	0.6118
1.355000019	0.6122
1.358333468	0.6124
1.361666799	0.6129
1.36500001	0.6125
1.368333459	0.6134
1.37166667	0.6138
1.375000119	0.6140
1.378333449	0.6132
1.38166666	0.6139
1.38500011	0.6132
1.38833344	0.6146
1.39166677	0.6154
1.3950001	0.6154
1.398333311	0.6158
1.40166676	0.6157
1.405000091	0.6156
1.408333421	0.6160
1.411666751	0.6164
1.415000081	0.6148
1.418333411	0.6172
1.421666741	0.6166
1.425000072	0.6174
1.428333402	0.6172
1.431666732	0.6176
1.435000062	0.6175
1.438333392	0.6176
1.441666842	0.6191
1.445000052	0.6186
1.448333383	0.6184
1.451666713	0.6186
1.455000043	0.6194
1.458333492	0.6199
1.461666703	0.6206
1.465000033	0.6192
1.468333483	0.6196
1.471666694	0.6199
1.475000143	0.6206
1.478333354	0.6208
1.481666684	0.6200
1.485000134	0.6209
1.488333344	0.6202
1.491666794	0.6211
1.495000124	0.6216
1.498333335	0.6217
1.501666784	0.6217
1.504999995	0.6220
1.508333445	0.6218
1.511666775	0.6226
1.514999986	0.6237
1.518333435	0.6239
1.521666765	0.6239
1.525000095	0.6233
1.528333426	0.6227
1.531666636	0.6245
1.535000086	0.6242
1.538333416	0.6243
1.541666746	0.6253
1.545000076	0.6245
1.548333406	0.6257
1.551666737	0.6251
1.555000067	0.6250
1.558333516	0.6238
1.561666727	0.6247
1.565000057	0.6259
1.568333387	0.6257
1.571666718	0.6258
1.575000167	0.6260
1.578333378	0.6275
1.581666708	0.6258
1.585000157	0.6270
1.588333368	0.6273
1.591666818	0.6262
1.595000029	0.6281
1.598333359	0.6281
1.601666808	0.6290
1.605000019	0.6286
1.608333468	0.6286
1.611666799	0.6292
1.61500001	0.6285
1.618333459	0.6280
1.62166667	0.6297
1.625000119	0.6293
1.628333449	0.6299
1.63166666	0.6300
1.63500011	0.6313
1.63833344	0.6307
1.64166677	0.6304
1.6450001	0.6307
1.648333311	0.6308
1.65166676	0.6319
1.655000091	0.6315
1.658333421	0.6320
1.661666751	0.6316
1.665000081	0.6322
1.668333411	0.6324
1.671666741	0.6327
1.675000072	0.6311
1.678333402	0.6318
1.681666732	0.6340
1.685000062	0.6326
1.688333392	0.6336
1.691666842	0.6339
1.695000052	0.6341
1.698333383	0.6338
1.701666713	0.6339
1.705000043	0.6343
1.708333492	0.6335
1.711666703	0.6342
1.715000153	0.6352
1.718333483	0.6346
1.721666694	0.6362
1.725000143	0.6348
1.728333354	0.6356
1.731666803	0.6344
1.735000134	0.6363
1.738333344	0.6350
1.741666794	0.6357
1.745000124	0.6364
1.748333454	0.6365
1.751666784	0.6372
1.754999995	0.6374
1.758333445	0.6368
1.761666775	0.6356
1.765000105	0.6380
1.768333435	0.6377
1.771666765	0.6389
1.775000095	0.6373
1.778333426	0.6384
1.781666875	0.6387
1.785000086	0.6384
1.788333416	0.6389
1.791666746	0.6382
1.795000076	0.6392
1.798333526	0.6371
1.801666737	0.6398
1.805000067	0.6397
1.808333516	0.6402
1.811666727	0.6397
1.815000176	0.6399
1.818333387	0.6393
1.821666718	0.6422
1.825000167	0.6398
1.828333378	0.6405
1.831666827	0.6411
1.835000157	0.6415
1.838333368	0.6404
1.841666818	0.6415
1.845000029	0.6415
1.848333478	0.6412
1.851666808	0.6411
1.855000019	0.6406
1.858333468	0.6424
1.861666799	0.6424
1.865000129	0.6434
1.868333459	0.6422
1.87166667	0.6431
1.875000119	0.6436
1.878333449	0.6417
1.88166678	0.6418
1.88500011	0.6436
1.88833344	0.6435
1.89166677	0.6428
1.8950001	0.6444
1.89833343	0.6444
1.90166676	0.6447
1.905000091	0.6443
1.908333421	0.6452
1.911666751	0.6440
1.9150002	0.6435
1.918333411	0.6452
1.921666741	0.6450
1.925000072	0.6459
1.928333402	0.6456
1.931666851	0.6454
1.935000062	0.6455
1.938333392	0.6449
1.941666842	0.6460
1.945000052	0.6465
1.948333502	0.6467
1.951666713	0.6465
1.955000043	0.6483
1.958333492	0.6477
1.961666703	0.6481
1.965000153	0.6470
1.968333483	0.6461
1.971666694	0.6479
1.975000143	0.6480
1.978333354	0.6484
1.981666803	0.6473
1.985000134	0.6480
1.988333344	0.6485
1.991666794	0.6476
1.995000124	0.6479
1.998333454	0.6490
2.001666784	0.6483
2.005000114	0.6486
2.008333445	0.6485
2.011666775	0.6501
2.015000105	0.6491
2.018333435	0.6494
2.021666765	0.6495
2.025000095	0.6497
2.028333426	0.6491
2.031666756	0.6491
2.035000086	0.6491
2.038333416	0.6503
2.041666746	0.6512
2.045000076	0.6500
2.048333406	0.6497
2.051666737	0.6494
2.055000067	0.6508
2.058333397	0.6509
2.061666727	0.6523
2.065000057	0.6518
2.068333387	0.6530
2.071666718	0.6520
2.075000048	0.6521
2.078333378	0.6523
2.081666708	0.6526
2.085000038	0.6510
2.088333368	0.6523
2.091666698	0.6537
2.095000029	0.6529
2.098333597	0.6531
2.101666689	0.6538
2.105000019	0.6543
2.108333349	0.6536
2.111666679	0.6538
2.115000248	0.6543
2.11833334	0.6542
2.12166667	0.6537
2.125000238	0.6546
2.12833333	0.6560
2.131666899	0.6555
2.13499999	0.6560
2.138333321	0.6557
2.141666651	0.6551
2.145000219	0.6564
2.148333549	0.6548
2.15166688	0.6562
2.154999971	0.6568
2.158333302	0.6566
2.16166687	0.6573
2.1650002	0.6560
2.16833353	0.6565
2.171666622	0.6562
2.174999952	0.6559
2.178333521	0.6564
2.181666851	0.6573
2.185000181	0.6573
2.188333273	0.6575
2.191666603	0.6574
2.195000172	0.6579
2.198333502	0.6575
2.201666832	0.6573
2.205000162	0.6578
2.208333254	0.6579
2.211666822	0.6583
2.215000153	0.6584
2.218333483	0.6592
2.221666813	0.6592
2.224999905	0.6591
2.228333473	0.6586
2.231666803	0.6582
2.235000134	0.6600
2.238333464	0.6595
2.241666555	0.6602
2.245000124	0.6601
2.248333454	0.6603
2.251666784	0.6608
2.255000114	0.6603
2.258333445	0.6605
2.261666775	0.6588
2.265000105	0.6604
2.268333435	0.6600
2.271666765	0.6617
2.275000095	0.6616
2.278333426	0.6620
2.281666756	0.6620
2.285000086	0.6614
2.288333416	0.6625
2.291666746	0.6619
2.295000315	0.6619
2.298333406	0.6630
2.301666737	0.6627
2.305000067	0.6632
2.308333397	0.6631
2.311666965	0.6636
2.315000057	0.6624
2.318333387	0.6632
2.321666718	0.6622
2.325000048	0.6638
2.328333616	0.6639
2.331666708	0.6634
2.335000038	0.6639
2.338333368	0.6640
2.341666698	0.6642
2.345000267	0.6646
2.348333597	0.6634
2.351666689	0.6638
2.355000019	0.6649
2.358333349	0.6643
2.361666918	0.6660
2.365000248	0.6652
2.36833334	0.6653
2.37166667	0.6645
2.375	0.6658
2.378333569	0.6648
2.381666899	0.6652
2.38499999	0.6644
2.388333321	0.6669
2.391666651	0.6661
2.395000219	0.6659
2.398333549	0.6667
2.40166688	0.6663
2.404999971	0.6668
2.408333302	0.6681
2.41166687	0.6657
2.4150002	0.6684
2.41833353	0.6668
2.421666622	0.6676
2.424999952	0.6673
2.428333521	0.6673
2.431666851	0.6675
2.435000181	0.6673
2.438333273	0.6666
2.441666842	0.6684
2.445000172	0.6676
2.448333502	0.6687
2.451666832	0.6689
2.455000162	0.6681
2.458333492	0.6681
2.461666822	0.6680
2.465000153	0.6680
2.468333483	0.6678
2.471666813	0.6683
2.475000143	0.6688
2.478333473	0.6701
2.481666803	0.6684
2.485000134	0.6687
2.488333464	0.6701
2.491667032	0.6693
2.495000124	0.6694
2.498333454	0.6687
2.501666784	0.6705
2.505000114	0.6703
2.508333683	0.6702
2.511666775	0.6699
2.515000105	0.6712
2.518333435	0.6700
2.521666765	0.6703
2.525000334	0.6702
2.528333426	0.6711
2.531666756	0.6697
2.535000086	0.6714
2.538333416	0.6723
2.541666985	0.6721
2.545000315	0.6715
2.548333406	0.6707
2.551666737	0.6724
2.555000067	0.6720
2.558333635	0.6726
2.561666965	0.6722
2.565000057	0.6725
2.568333387	0.6728
2.571666718	0.6732
2.575000286	0.6733
2.578333616	0.6732
2.581666708	0.6728
2.585000038	0.6706
2.588333368	0.6728
2.591666937	0.6735
2.595000267	0.6727
2.598333597	0.6739
2.601666689	0.6741
2.605000019	0.6735
2.608333588	0.6735
2.611666918	0.6736
2.615000248	0.6757
2.61833334	0.6759
2.62166667	0.6746
2.625000238	0.6746
2.628333569	0.6758
2.631666899	0.6756
2.63499999	0.6758
2.638333321	0.6747
2.641666889	0.6762
2.645000219	0.6745
2.648333549	0.6748
2.65166688	0.6753
2.654999971	0.6765
2.65833354	0.6764
2.66166687	0.6762
2.6650002	0.6764
2.66833353	0.6785
2.671666622	0.6768
2.675000191	0.6769
2.678333521	0.6766
2.681666851	0.6775
2.685000181	0.6770
2.688333273	0.6760
2.691666842	0.6772
2.695000172	0.6778
2.698333502	0.6764
2.701666832	0.6769
2.705000162	0.6763
2.708333492	0.6783
2.711666822	0.6782
2.715000153	0.6773
2.718333483	0.6788
2.721666813	0.6778
2.725000143	0.6774
2.728333473	0.6779
2.731666803	0.6771
2.735000134	0.6794
2.738333464	0.6784
2.741667032	0.6793
2.745000124	0.6792
2.748333454	0.6786
2.751666784	0.6796
2.755000114	0.6784
2.758333683	0.6780
2.761666775	0.6797
2.765000105	0.6798
2.768333435	0.6790
2.771666765	0.6803
2.775000334	0.6802
2.778333426	0.6803
2.781666756	0.6796
2.785000086	0.6805
2.788333416	0.6797
2.791666985	0.6816
2.795000315	0.6795
2.798333406	0.6810
2.801666737	0.6813
2.805000067	0.6806
2.808333635	0.6809
2.811666965	0.6796
2.815000057	0.6802
2.818333387	0.6802
2.821666718	0.6792
2.825000286	0.6816
2.828333616	0.6825
2.831666708	0.6837
2.835000038	0.6843
2.838333368	0.6840
2.841666937	0.6824
2.845000267	0.6827
2.848333597	0.6811
2.851666689	0.6830
2.855000019	0.6824
2.858333588	0.6813
2.861666918	0.6830
2.865000248	0.6835
2.86833334	0.6824
2.87166667	0.6821
2.875000238	0.6828
2.878333569	0.6819
2.881666899	0.6842
2.88499999	0.6826
2.888333321	0.6841
2.891666889	0.6831
2.895000219	0.6839
2.898333549	0.6827
2.90166688	0.6838
2.904999971	0.6823
2.90833354	0.6849
2.91166687	0.6841
2.9150002	0.6841
2.91833353	0.6857
2.921666622	0.6840
2.925000191	0.6843
2.928333521	0.6845
2.931666851	0.6842
2.935000181	0.6833
2.938333273	0.6845
2.941666842	0.6853
2.945000172	0.6865
2.948333502	0.6881
2.951666832	0.6880
2.955000162	0.6871
2.958333492	0.6857
2.961666822	0.6835
2.965000153	0.6863
2.968333483	0.6855
2.971666813	0.6858
2.975000143	0.6862
2.978333473	0.6853
2.981666803	0.6856
2.985000134	0.6861
2.988333464	0.6860
2.991667032	0.6856
2.995000124	0.6863
2.998333454	0.6858
3.001666784	0.6875
3.005000114	0.6872
3.008333683	0.6883
3.011666775	0.6868
3.015000105	0.6875
3.018333435	0.6874
3.021666765	0.6849
3.025000334	0.6869
3.028333426	0.6874
3.031666756	0.6881
3.035000086	0.6903
3.038333416	0.6900
3.041666985	0.6874
3.045000315	0.6879
3.048333406	0.6881
3.051666737	0.6872
3.055000067	0.6879
3.058333635	0.6879
3.061666965	0.6880
3.065000057	0.6882
3.068333387	0.6884
3.071666718	0.6886
3.075000286	0.6870
3.078333616	0.6903
3.081666708	0.6880
3.085000038	0.6894
3.088333368	0.6884
3.091666937	0.6890
3.095000267	0.6896
3.098333597	0.6901
3.101666689	0.6892
3.105000019	0.6900
3.108333588	0.6893
3.111666918	0.6888
3.115000248	0.6894
3.11833334	0.6899
3.12166667	0.6906
3.125000238	0.6901
3.128333569	0.6891
3.131666899	0.6885
3.13499999	0.6903
3.138333321	0.6910
3.141666889	0.6900
3.145000219	0.6905
3.148333549	0.6910
3.15166688	0.6912
3.154999971	0.6912
3.15833354	0.6909
3.16166687	0.6911
3.1650002	0.6905
3.16833353	0.6910
3.171666622	0.6906
3.175000191	0.6915
3.178333521	0.6902
3.181666851	0.6922
3.185000181	0.6912
3.188333273	0.6913
3.191666842	0.6906
3.195000172	0.6908
3.198333502	0.6921
3.201666832	0.6917
3.205000162	0.6924
3.208333492	0.6923
3.211666822	0.6920
3.215000153	0.6923
3.218333483	0.6922
3.221666813	0.6922
3.225000143	0.6919
3.228333473	0.6929
3.231666803	0.6934
3.235000134	0.6918
3.238333464	0.6931
3.241667032	0.6936
3.245000124	0.6929
3.248333454	0.6926
3.251666784	0.6921
3.255000114	0.6935
3.258333683	0.6927
3.261666775	0.6926
3.265000105	0.6931
3.268333435	0.6930
3.271666765	0.6941
3.275000334	0.6932
3.278333426	0.6933
3.281666756	0.6939
3.285000086	0.6941
3.288333416	0.6944
3.291666985	0.6943
3.295000315	0.6938
3.298333406	0.6946
3.301666737	0.6941
3.305000067	0.6948
3.308333635	0.6943
3.311666965	0.6925
3.315000057	0.6942
3.318333387	0.6939
3.321666718	0.6959
3.325000286	0.6951
3.328333616	0.6942
3.331666708	0.6960
3.335000038	0.6952
3.338333368	0.6949
3.341666937	0.6943
3.345000267	0.6941
3.348333597	0.6942
3.351666689	0.6955
3.355000019	0.6956
3.358333588	0.6960
3.361666918	0.6955
3.365000248	0.6968
3.36833334	0.6956
3.37166667	0.6942
3.375000238	0.6950
3.378333569	0.6958
3.381666899	0.6952
3.38499999	0.6958
3.388333321	0.6961
3.391666889	0.6964
3.395000219	0.6956
3.398333549	0.6964
3.40166688	0.6969
3.404999971	0.6962
3.40833354	0.6968
3.41166687	0.6968
3.4150002	0.6974
3.41833353	0.6959
3.421666861	0.6975
3.425000191	0.6963
3.428333521	0.6964
3.431666851	0.6952
3.435000181	0.6976
3.43833375	0.6966
3.441666842	0.6971
3.445000172	0.6971
3.448333502	0.6969
3.451666832	0.6968
3.455000401	0.6985
3.458333492	0.6971
3.461666822	0.6977
3.465000153	0.6973
3.468333483	0.6979
3.471667051	0.6977
3.475000143	0.6989
3.478333473	0.6981
3.481666803	0.6979
3.485000134	0.6969
3.488333702	0.7002
3.491667032	0.6976
3.495000124	0.6976
3.498333454	0.6980
3.501666784	0.6988
3.505000353	0.6983
3.508333683	0.6996
3.511666775	0.6979
3.515000105	0.6982
3.518333435	0.6996
3.521667004	0.6985
3.525000334	0.6974
3.528333426	0.6992
3.531666756	0.6993
3.535000086	0.6990
3.538333654	0.6984
3.541666985	0.6983
3.545000315	0.6993
3.548333406	0.6996
3.551666737	0.6993
3.555000305	0.6990
3.558333635	0.6997
3.561666965	0.6999
3.565000057	0.6998
3.568333387	0.7004
3.571666956	0.6999
3.575000286	0.6996
3.578333616	0.6992
3.581666708	0.6995
3.585000038	0.6991
3.588333607	0.7008
3.591666937	0.6999
3.595000267	0.7000
3.598333597	0.7015
3.601666689	0.7000
3.605000257	0.6997
3.608333588	0.7018
3.611666918	0.7002
3.615000248	0.7007
3.61833334	0.7013
3.621666908	0.7000
3.625000238	0.7016
3.628333569	0.7004
3.631666899	0.7008
3.63499999	0.7003
3.638333559	0.6995
3.641666889	0.7011
3.645000219	0.7019
3.648333549	0.7016
3.65166688	0.7012
3.65500021	0.7011
3.65833354	0.7014
3.66166687	0.7018
3.6650002	0.7007
3.66833353	0.6999
3.671666861	0.7026
3.675000191	0.7017
3.678333521	0.7030
3.681666851	0.7024
3.685000181	0.7033
3.68833375	0.7013
3.691666842	0.7020
3.695000172	0.7008
3.698333502	0.7018
3.701666832	0.7016
3.705000401	0.7028
3.708333492	0.7008
3.711666822	0.7020
3.715000153	0.7013
3.718333483	0.7026
3.721667051	0.7023
3.725000143	0.7022
3.728333473	0.7017
3.731666803	0.7021
3.735000134	0.7021
3.738333702	0.7038
3.741667032	0.7023
3.745000124	0.7032
3.748333454	0.7028
3.751666784	0.7023
3.755000353	0.7030
3.758333683	0.7029
3.761666775	0.7038
3.765000105	0.7035
3.768333435	0.7046
3.771667004	0.7036
3.775000334	0.7035
3.778333426	0.7033
3.781666756	0.7030
3.785000086	0.7020
3.788333654	0.7039
3.791666985	0.7035
3.795000315	0.7038
3.798333406	0.7041
3.801666737	0.7040
3.805000305	0.7040
3.808333635	0.7052
3.811666965	0.7032
3.815000057	0.7040
3.818333387	0.7047
3.821666956	0.7048
3.825000286	0.7035
3.828333616	0.7046
3.831666708	0.7044
3.835000038	0.7040
3.838333607	0.7029
3.841666937	0.7049
3.845000267	0.7042
3.848333597	0.7045
3.851666689	0.7053
3.855000257	0.7056
3.858333588	0.7045
3.861666918	0.7053
3.865000248	0.7063
3.86833334	0.7060
3.871666908	0.7052
3.875000238	0.7046
3.878333569	0.7064
3.881666899	0.7057
3.88499999	0.7049
3.888333559	0.7050
3.891666889	0.7057
3.895000219	0.7046
3.898333549	0.7040
3.90166688	0.7063
3.90500021	0.7051
3.90833354	0.7051
3.91166687	0.7071
3.9150002	0.7064
3.91833353	0.7051
3.921666861	0.7059
3.925000191	0.7037
3.928333521	0.7060
3.931666851	0.7054
3.935000181	0.7057
3.93833375	0.7057
3.941666842	0.7064
3.945000172	0.7061
3.948333502	0.7056
3.951666832	0.7058
3.955000401	0.7061
3.958333492	0.7060
3.961666822	0.7053
3.965000153	0.7052
3.968333483	0.7069
3.971667051	0.7070
3.975000143	0.7074
3.978333473	0.7068
3.981666803	0.7053
3.985000134	0.7072
3.988333702	0.7059
3.991667032	0.7061
3.995000124	0.7074
3.998333454	0.7069
4.001666546	0.7074
4.005000114	0.7067
4.008333683	0.7066
4.011666775	0.7081
4.015000343	0.7054
4.018333435	0.7067
4.021667004	0.7087
4.025000095	0.7078
4.028333664	0.7092
4.031666756	0.7090
4.035000324	0.7079
4.038333416	0.7083
4.041666985	0.7085
4.045000076	0.7083
4.048333645	0.7069
4.051666737	0.7074
4.055000305	0.7078
4.058333397	0.7090
4.061666965	0.7074
4.065000057	0.7080
4.068333626	0.7088
4.071667194	0.7075
4.075000286	0.7081
4.078333378	0.7080
4.081666946	0.7077
4.085000038	0.7084
4.088333607	0.7079
4.091666698	0.7088
4.095000267	0.7100
4.098333359	0.7070
4.101666927	0.7081
4.105000496	0.7085
4.108333588	0.7079
4.111666679	0.7089
4.115000248	0.7099
4.11833334	0.7089
4.121666908	0.7082
4.125000477	0.7084
4.128333569	0.7095
4.13166666	0.7088
4.135000229	0.7091
4.138333797	0.7081
4.141666889	0.7097
4.144999981	0.7079
4.148333549	0.7103
4.151666641	0.7099
4.15500021	0.7096
4.158333778	0.7087
4.16166687	0.7082
4.164999962	0.7087
4.16833353	0.7091
4.171667099	0.7092
4.175000191	0.7095
4.178333759	0.7093
4.181666851	0.7102
4.184999943	0.7088
4.188333511	0.7101
4.19166708	0.7089
4.195000172	0.7091
4.198333263	0.7092
4.201666832	0.7126
4.205000401	0.7105
4.208333492	0.7118
4.211667061	0.7109
4.215000153	0.7104
4.218333244	0.7110
4.221666813	0.7112
4.225000381	0.7098
4.228333473	0.7119
4.231667042	0.7099
4.235000134	0.7119
4.238333702	0.7099
4.241666794	0.7095
4.245000362	0.7105
4.248333454	0.7111
4.251666546	0.7126
4.255000114	0.7109
4.258333683	0.7124
4.261666775	0.7118
4.265000343	0.7114
4.268333435	0.7131
4.271667004	0.7114
4.275000095	0.7119
4.278333664	0.7095
4.281667233	0.7098
4.285000324	0.7122
4.288333416	0.7110
4.291666508	0.7128
4.295000076	0.7120
4.298333645	0.7108
4.301666737	0.7111
4.305000305	0.7122
4.308333397	0.7099
4.311666965	0.7105
4.315000534	0.7119
4.318333626	0.7118
4.321667194	0.7128
4.324999809	0.7128
4.328333378	0.7110
4.331666946	0.7116
4.335000038	0.7118
4.338333607	0.7114
4.341666698	0.7112
4.345000267	0.7123
4.348333836	0.7130
4.351666927	0.7115
4.355000496	0.7131
4.358333111	0.7128
4.361666679	0.7108
4.365000248	0.7126
4.36833334	0.7128
4.371666908	0.7119
4.375	0.7123
4.378333569	0.7115
4.381667137	0.7138
4.385000229	0.7122
4.388333797	0.7125
4.391666889	0.7124
4.394999981	0.7122
4.398333549	0.7121
4.401666641	0.7138
4.40500021	0.7117
4.408333302	0.7137
4.41166687	0.7127
4.415000439	0.7127
4.41833353	0.7122
4.421667099	0.7121
4.425000191	0.7126
4.428333759	0.7124
4.431666851	0.7131
4.434999943	0.7135
4.438333511	0.7128
4.441666603	0.7134
4.445000172	0.7135
4.44833374	0.7131
4.451666832	0.7131
4.455000401	0.7142
4.458333492	0.7135
4.461667061	0.7147
4.465000629	0.7134
4.468333244	0.7145
4.471666813	0.7142
4.474999905	0.7140
4.478333473	0.7126
4.481667042	0.7136
4.485000134	0.7129
4.488333702	0.7136
4.491666794	0.7135
4.495000362	0.7137
4.498333931	0.7134
4.501666546	0.7149
4.505000114	0.7134
4.508333206	0.7136
4.511666775	0.7135
4.515000343	0.7138
4.518333435	0.7133
4.521667004	0.7143
4.525000095	0.7141
4.528333664	0.7147
4.531667233	0.7146
4.535000324	0.7141
4.538333416	0.7127
4.541666508	0.7147
4.545000076	0.7139
4.548333645	0.7139
4.551666737	0.7143
4.555000305	0.7143
4.558333397	0.7153
4.561666965	0.7155
4.565000534	0.7134
4.568333626	0.7140
4.571667194	0.7131
4.574999809	0.7149
4.578333378	0.7138
4.581666946	0.7144
4.585000038	0.7155
4.588333607	0.7144
4.591666698	0.7152
4.595000267	0.7141
4.598333836	0.7141
4.601666927	0.7160
4.605000496	0.7144
4.608333111	0.7149
4.611666679	0.7151
4.615000248	0.7150
4.61833334	0.7158
4.621666908	0.7152
4.625	0.7149
4.628333569	0.7152
4.631667137	0.7140
4.635000229	0.7165
4.638333797	0.7155
4.641666889	0.7150
4.644999981	0.7158
4.648333549	0.7161
4.651666641	0.7154
4.65500021	0.7151
4.658333302	0.7135
4.66166687	0.7149
4.665000439	0.7163
4.66833353	0.7181
4.671667099	0.7168
4.675000191	0.7197
4.678333759	0.7180
4.681666851	0.7156
4.684999943	0.7152
4.688333511	0.7165
4.691666603	0.7170
4.695000172	0.7148
4.69833374	0.7160
4.701666832	0.7163
4.705000401	0.7169
4.708333492	0.7155
4.711667061	0.7153
4.715000629	0.7170
4.718333244	0.7144
4.721666813	0.7157
4.724999905	0.7187
4.728333473	0.7180
4.731667042	0.7184
4.735000134	0.7168
4.738333702	0.7169
4.741666794	0.7164
4.745000362	0.7159
4.748333931	0.7155
4.751666546	0.7165
4.755000114	0.7160
4.758333206	0.7165
4.761666775	0.7182
4.765000343	0.7157
4.768333435	0.7168
4.771667004	0.7168
4.775000095	0.7165
4.778333664	0.7138
4.781667233	0.7169
4.785000324	0.7158
4.788333416	0.7171
4.791666508	0.7187
4.795000076	0.7171
4.798333645	0.7168
4.801666737	0.7172
4.805000305	0.7158
4.808333397	0.7154
4.811666965	0.7172
4.815000534	0.7168
4.818333626	0.7162
4.821667194	0.7179
4.824999809	0.7181
4.828333378	0.7168
4.831666946	0.7163
4.835000038	0.7165
4.838333607	0.7180
4.841666698	0.7158
4.845000267	0.7179
4.848333836	0.7173
4.851666927	0.7178
4.855000496	0.7189
4.858333111	0.7168
4.861666679	0.7160
4.865000248	0.7164
4.86833334	0.7169
4.871666908	0.7171
4.875	0.7166
4.878333569	0.7174
4.881667137	0.7174
4.885000229	0.7173
4.888333797	0.7175
4.891667366	0.7161
4.894999981	0.7171
4.898333549	0.7161
4.901666641	0.7181
4.90500021	0.7172
4.908333778	0.7190
4.91166687	0.7170
4.915000439	0.7181
4.91833353	0.7179
4.921667099	0.7172
4.925000668	0.7169
4.928333759	0.7183
4.931666851	0.7179
4.934999943	0.7187
4.938333511	0.7170
4.94166708	0.7176
4.945000172	0.7181
4.94833374	0.7168
4.951666832	0.7192
4.955000401	0.7180
4.958333969	0.7168
4.961667061	0.7192
4.965000629	0.7191
4.968333244	0.7177
4.971666813	0.7178
4.975000381	0.7182
4.978333473	0.7182
4.981667042	0.7185
4.985000134	0.7183
4.988333702	0.7184
4.991667271	0.7179
4.995000362	0.7192
4.998333931	0.7184
5.001666546	0.7189
5.005000114	0.7191
5.008333683	0.7179
5.011666775	0.7181
5.015000343	0.7182
5.018333435	0.7184
5.021667004	0.7191
5.025000572	0.7186
5.028333664	0.7184
5.031667233	0.7189
5.035000324	0.7186
5.038333416	0.7193
5.041666985	0.7176
5.045000076	0.7182
5.048333645	0.7208
5.051666737	0.7184
5.055000305	0.7182
5.058333874	0.7205
5.061666965	0.7195
5.065000534	0.7177
5.068333626	0.7194
5.071667194	0.7211
5.075000286	0.7191
5.078333378	0.7193
5.081666946	0.7204
5.085000038	0.7190
5.088333607	0.7198
5.091667175	0.7192
5.095000267	0.7187
5.098333836	0.7191
5.101666927	0.7189
5.105000496	0.7192
5.108334064	0.7192
5.111666679	0.7203
5.115000248	0.7210
5.11833334	0.7204
5.121666908	0.7187
5.125000477	0.7189
5.128333569	0.7201
5.131667137	0.7194
5.135000229	0.7185
5.138333797	0.7203
5.141667366	0.7212
5.144999981	0.7206
5.148333549	0.7204
5.151666641	0.7197
5.15500021	0.7218
5.158333778	0.7202
5.16166687	0.7210
5.165000439	0.7204
5.16833353	0.7212
5.171667099	0.7203
5.175000668	0.7203
5.178333759	0.7203
5.181666851	0.7210
5.184999943	0.7195
5.188333511	0.7200
5.19166708	0.7188
5.195000172	0.7209
5.19833374	0.7204
5.201666832	0.7200
5.205000401	0.7215
5.208333969	0.7199
5.211667061	0.7201
5.215000629	0.7208
5.218333244	0.7212
5.221666813	0.7198
5.225000381	0.7215
5.228333473	0.7204
5.231667042	0.7209
5.235000134	0.7213
5.238333702	0.7211
5.241667271	0.7217
5.245000362	0.7188
5.248333931	0.7213
5.251666546	0.7198
5.255000114	0.7214
5.258333683	0.7207
5.261666775	0.7212
5.265000343	0.7213
5.268333435	0.7196
5.271667004	0.7208
5.275000572	0.7197
5.278333664	0.7206
5.281667233	0.7216
5.285000324	0.7221
5.288333416	0.7216
5.291666985	0.7215
5.295000076	0.7214
5.298333645	0.7220
5.301666737	0.7202
5.305000305	0.7206
5.308333874	0.7198
5.311666965	0.7207
5.315000534	0.7200
5.318333626	0.7212
5.321667194	0.7209
5.325000286	0.7216
5.328333378	0.7207
5.331666946	0.7215
5.335000038	0.7216
5.338333607	0.7214
5.341667175	0.7205
5.345000267	0.7217
5.348333836	0.7230
5.351666927	0.7213
5.355000496	0.7208
5.358334064	0.7214
5.361666679	0.7205
5.365000248	0.7208
5.36833334	0.7207
5.371666908	0.7211
5.375000477	0.7212
5.378333569	0.7225
5.381667137	0.7218
5.385000229	0.7223
5.388333797	0.7220
5.391667366	0.7216
5.394999981	0.7214
5.398333549	0.7217
5.401666641	0.7219
5.40500021	0.7219
5.408333778	0.7221
5.41166687	0.7221
5.415000439	0.7215
5.41833353	0.7216
5.421667099	0.7218
5.425000668	0.7206
5.428333759	0.7213
5.431666851	0.7228
5.434999943	0.7218
5.438333511	0.7221
5.44166708	0.7225
5.445000172	0.7225
5.44833374	0.7213
5.451666832	0.7218
5.455000401	0.7204
5.458333969	0.7233
5.461667061	0.7230
5.465000629	0.7241
5.468333244	0.7215
5.471666813	0.7216
5.475000381	0.7218
5.478333473	0.7238
5.481667042	0.7224
5.485000134	0.7211
5.488333702	0.7224
5.491667271	0.7238
5.495000362	0.7226
5.498333931	0.7236
5.501666546	0.7232
5.505000114	0.7218
5.508333683	0.7221
5.511666775	0.7219
5.515000343	0.7226
5.518333435	0.7241
5.521667004	0.7232
5.525000572	0.7229
5.528333664	0.7241
5.531667233	0.7239
5.535000324	0.7227
5.538333416	0.7228
5.541666985	0.7228
5.545000076	0.7234
5.548333645	0.7232
5.551666737	0.7244
5.555000305	0.7222
5.558333874	0.7233
5.561666965	0.7226
5.565000534	0.7209
5.568333626	0.7234
5.571667194	0.7244
5.575000286	0.7227
5.578333378	0.7242
5.581666946	0.7246
5.585000038	0.7246
5.588333607	0.7247
5.591667175	0.7236
5.595000267	0.7246
5.598333836	0.7227
5.601666927	0.7237
5.605000496	0.7229
5.608334064	0.7236
5.611666679	0.7240
5.615000248	0.7238
5.61833334	0.7232
5.621666908	0.7227
5.625000477	0.7228
5.628333569	0.7215
5.631667137	0.7244
5.635000229	0.7244
5.638333797	0.7241
5.641667366	0.7246
5.644999981	0.7232
5.648333549	0.7229
5.651666641	0.7233
5.65500021	0.7230
5.658333778	0.7227
5.66166687	0.7241
5.665000439	0.7242
5.66833353	0.7239
5.671667099	0.7237
5.675000668	0.7241
5.678333759	0.7239
5.681666851	0.7245
5.684999943	0.7234
5.688333511	0.7236
5.69166708	0.7255
5.695000172	0.7236
5.69833374	0.7234
5.701666832	0.7245
5.705000401	0.7250
5.708333969	0.7230
5.711667061	0.7247
5.715000629	0.7226
5.718333244	0.7245
5.721666813	0.7232
5.725000381	0.7249
5.728333473	0.7245
5.731667042	0.7240
5.735000134	0.7250
5.738333702	0.7236
5.741667271	0.7242
5.745000362	0.7257
5.748333931	0.7240
5.751666546	0.7250
5.755000114	0.7247
5.758333683	0.7258
5.761666775	0.7251
5.765000343	0.7251
5.768333435	0.7244
5.771667004	0.7222
5.775000572	0.7252
5.778333664	0.7229
5.781667233	0.7248
5.785000324	0.7245
5.788333416	0.7249
5.791666985	0.7238
5.795000076	0.7246
5.798333645	0.7239
5.801666737	0.7238
5.805000305	0.7234
5.808333874	0.7243
5.811666965	0.7254
5.815000534	0.7250
5.818333626	0.7246
5.821667194	0.7245
5.825000286	0.7249
5.828333378	0.7249
5.831666946	0.7236
5.835000038	0.7226
5.838333607	0.7245
5.841667175	0.7252
5.845000267	0.7256
5.848333836	0.7253
5.851666927	0.7244
5.855000496	0.7252
5.858334064	0.7237
5.861666679	0.7231
5.865000248	0.7262
5.86833334	0.7258
5.871666908	0.7255
5.875000477	0.7268
5.878333569	0.7256
5.881667137	0.7247
5.885000229	0.7252
5.888333797	0.7242
5.891667366	0.7269
5.894999981	0.7247
5.898333549	0.7241
5.901666641	0.7254
5.90500021	0.7253
5.908333778	0.7251
5.91166687	0.7267
5.915000439	0.7246
5.91833353	0.7256
5.921667099	0.7246
5.925000668	0.7255
5.928333759	0.7255
5.931666851	0.7246
5.934999943	0.7244
5.938333511	0.7254
5.94166708	0.7255
5.945000172	0.7253
5.94833374	0.7269
5.951666832	0.7259
5.955000401	0.7249
5.958333969	0.7256
5.961667061	0.7262
5.965000629	0.7254
5.968333244	0.7272
5.971666813	0.7255
5.975000381	0.7254
5.978333473	0.7257
5.981667042	0.7244
5.985000134	0.7251
5.988333702	0.7273
5.991667271	0.7276
5.995000362	0.7257
5.998333931	0.7265
6.001666546	0.7262
6.005000114	0.7250
6.008333683	0.7257
6.011666775	0.7261
6.015000343	0.7250
6.018333435	0.7260
6.021667004	0.7262
6.025000572	0.7259
6.028333664	0.7278
6.031667233	0.7256
6.035000324	0.7264
6.038333416	0.7258
6.041666985	0.7254
6.045000076	0.7264
6.048333645	0.7257
6.051666737	0.7264
6.055000305	0.7267
6.058333874	0.7269
6.061666965	0.7259
6.065000534	0.7261
6.068333626	0.7256
6.071667194	0.7268
6.075000286	0.7245
6.078333378	0.7249
6.081666946	0.7270
6.085000038	0.7266
6.088333607	0.7264
6.091667175	0.7267
6.095000267	0.7264
6.098333836	0.7266
6.101666927	0.7261
6.105000496	0.7265
6.108334064	0.7272
6.111666679	0.7267
6.115000248	0.7268
6.11833334	0.7273
6.121666908	0.7263
6.125000477	0.7271
6.128333569	0.7267
6.131667137	0.7246
6.135000229	0.7269
6.138333797	0.7273
6.141667366	0.7268
6.144999981	0.7270
6.148333549	0.7278
6.151666641	0.7272
6.15500021	0.7259
6.158333778	0.7269
6.16166687	0.7268
6.165000439	0.7279
6.16833353	0.7278
6.171667099	0.7265
6.175000668	0.7280
6.178333759	0.7277
6.181666851	0.7268
6.184999943	0.7270
6.188333511	0.7264
6.19166708	0.7273
6.195000172	0.7266
6.19833374	0.7275
6.201666832	0.7268
6.205000401	0.7274
6.208333969	0.7275
6.211667061	0.7267
6.215000629	0.7269
6.218333244	0.7264
6.221666813	0.7258
6.225000381	0.7269
6.228333473	0.7267
6.231667042	0.7283
6.235000134	0.7274
6.238333702	0.7280
6.241667271	0.7282
6.245000362	0.7268
6.248333931	0.7270
6.251666546	0.7260
6.255000114	0.7276
6.258333683	0.7289
6.261666775	0.7299
6.265000343	0.7298
6.268333435	0.7276
6.271667004	0.7283
6.275000572	0.7266
6.278333664	0.7271
6.281667233	0.7292
6.285000324	0.7276
6.288333416	0.7287
6.291666985	0.7275
6.295000076	0.7276
6.298333645	0.7271
6.301666737	0.7280
6.305000305	0.7266
6.308333874	0.7286
6.311666965	0.7263
6.315000534	0.7275
6.318333626	0.7284
6.321667194	0.7289
6.325000286	0.7280
6.328333378	0.7282
6.331666946	0.7276
6.335000038	0.7269
6.338333607	0.7273
6.341667175	0.7285
6.345000267	0.7283
6.348333836	0.7291
6.351666927	0.7282
6.355000496	0.7283
6.358334064	0.7283
6.361666679	0.7284
6.365000248	0.7256
6.36833334	0.7272
6.371666908	0.7286
6.375000477	0.7291
6.378333569	0.7287
6.381667137	0.7284
6.385000229	0.7290
6.388333797	0.7271
6.391667366	0.7280
6.394999981	0.7280
6.398333549	0.7277
6.401666641	0.7298
6.40500021	0.7279
6.408333778	0.7275
6.41166687	0.7295
6.415000439	0.7287
6.41833353	0.7265
6.421667099	0.7281
6.425000668	0.7269
6.428333759	0.7298
6.431666851	0.7276
6.434999943	0.7291
6.438333511	0.7289
6.44166708	0.7304
6.445000172	0.7286
6.44833374	0.7288
6.451666832	0.7287
6.455000401	0.7279
6.458333969	0.7296
6.461667061	0.7278
6.465000629	0.7292
6.468333244	0.7301
6.471666813	0.7288
6.475000381	0.7274
6.478333473	0.7292
6.481667042	0.7279
6.485000134	0.7279
6.488333702	0.7279
6.491667271	0.7282
6.495000362	0.7285
6.498333931	0.7278
6.501666546	0.7284
6.505000114	0.7294
6.508333683	0.7281
6.511666775	0.7285
6.515000343	0.7283
6.518333435	0.7286
6.521667004	0.7282
6.525000572	0.7299
6.528333664	0.7295
6.531667233	0.7288
6.535000324	0.7291
6.538333416	0.7292
6.541666985	0.7267
6.545000076	0.7300
6.548333645	0.7290
6.551666737	0.7281
6.555000305	0.7304
6.558333874	0.7292
6.561666965	0.7300
6.565000534	0.7277
6.568333626	0.7293
6.571667194	0.7292
6.575000286	0.7295
6.578333378	0.7275
6.581666946	0.7290
6.585000038	0.7298
6.588333607	0.7280
6.591667175	0.7296
6.595000267	0.7275
6.598333836	0.7289
6.601666927	0.7284
6.605000496	0.7283
6.608334064	0.7285
6.611666679	0.7287
6.615000248	0.7306
6.61833334	0.7298
6.621666908	0.7292
6.625000477	0.7288
6.628333569	0.7286
6.631667137	0.7293
6.635000229	0.7297
6.638333797	0.7287
6.641667366	0.7292
6.644999981	0.7313
6.648333549	0.7299
6.651666641	0.7291
6.65500021	0.7284
6.658333778	0.7296
6.66166687	0.7286
[truncated: 2,510 more rows]
