# Supplementary material for: The dipeptidyl peptidase IV inhibitors vildagliptin and K-579 inhibit a phospholipase C: a case of promiscuous scaffolds in proteins
Source: F1000Res. 2015 Jan 29;2:286. Originally published 2013 Dec 27. [Version 3] doi: 10.12688/f1000research.2-286.v3 (PMC4309170; doi:10.12688/f1000research.2-286.v3)
Supplement: Phosphoinositide-specific phospholipase C inhibition data using the dipeptidyl peptidase-IV inhibitors K-579 and LAF-237 — Data set for Fig 2 in the main article, describing the inhibition of Phosphoinositide-specific phospholipase C inhibition using the dipeptidyl peptidase-IV inhibitors K-579 and LAF-237. [file f1000research-2-6538-s0000.tgz › liposomes__PIPLC_plus_10uM_LAF237.csv]

TIME (min)	ABSORB AT 450nm LIPOSOMES-PIPLC plus 10uM LAF-237
0.001666667	0.236988977
0.005	0.256723672
0.008333334	0.263816357
0.011666668	0.266801864
0.015000001	0.298148572
0.018333334	0.354673594
0.021666668	0.400485367
0.025000002	0.415436834
0.028333334	0.415477395
0.03166667	0.455777586
0.035000004	0.403449565
0.038333338	0.382074893
0.041666672	0.316756517
0.045000002	0.293275923
0.048333336	0.339962661
0.05166667	0.396805733
0.055000003	0.337617397
0.058333337	0.333647847
0.061666671	0.290308327
0.065000005	0.296845764
0.068333343	0.395805329
0.071666673	0.393953204
0.075000003	0.373759002
0.078333341	0.371709794
0.081666671	0.372301459
0.085000008	0.372666687
0.088333339	0.372046113
0.091666676	0.37184459
0.095000006	0.372016668
0.098333336	0.372713
0.101666674	0.373190194
0.105000004	0.37353465
0.108333342	0.373124212
0.111666672	0.373173505
0.11500001	0.372508407
0.11833334	0.372258455
0.12166667	0.37286368
0.125000015	0.373092204
0.128333345	0.373090684
0.131666675	0.373110443
0.135000005	0.37262848
0.138333336	0.373064011
0.141666666	0.373429686
0.145000011	0.374559254
0.148333341	0.375741243
0.151666671	0.376714021
0.155000001	0.377637327
0.158333346	0.377433151
0.161666676	0.377148062
0.165000007	0.376351804
0.168333337	0.375935048
0.171666667	0.376346409
0.175000012	0.376494736
0.178333342	0.376533002
0.181666672	0.376648426
0.185000002	0.376850188
0.188333333	0.377338678
0.191666678	0.377925128
0.195000008	0.378012329
0.198333338	0.379111439
0.201666668	0.37939176
0.204999998	0.379568309
0.208333343	0.379958868
0.211666673	0.380729437
0.215000004	0.380894423
0.218333334	0.38076818
0.221666679	0.382502884
0.225000009	0.382029146
0.228333339	0.382308006
0.231666669	0.383431137
0.234999999	0.384203017
0.238333359	0.384857208
0.24166669	0.385034859
0.24500002	0.386110634
0.24833335	0.386332512
0.251666665	0.386477172
0.255000025	0.388554901
0.258333355	0.390159011
0.261666685	0.390868217
0.265000016	0.390923798
0.268333346	0.391857475
0.271666676	0.392446727
0.275000006	0.391411543
0.278333336	0.390073746
0.281666696	0.390361577
0.284999996	0.390666425
0.288333356	0.390372634
0.291666657	0.390520096
0.295000017	0.392319173
0.298333347	0.393024653
0.301666677	0.393992186
0.305000007	0.396365047
0.308333367	0.398166329
0.311666668	0.399378121
0.315000027	0.398909956
0.318333328	0.398268908
0.321666688	0.399257243
0.325000018	0.400186628
0.328333348	0.405049026
0.331666678	0.409259468
0.335000008	0.419362158
0.338333339	0.428190529
0.341666699	0.431859165
0.344999999	0.433743924
0.348333359	0.433762103
0.351666659	0.430919915
0.355000019	0.42557478
0.358333379	0.42276156
0.361666679	0.420503646
0.365000039	0.419346899
0.36833334	0.418079615
0.3716667	0.416873634
0.37500003	0.41614753
0.37833336	0.417688519
0.38166669	0.419567019
0.38500002	0.42273134
0.38833335	0.425004304
0.39166671	0.4251104
0.395000011	0.422865957
0.398333371	0.421162844
0.401666671	0.419067353
0.405000031	0.417982459
0.408333361	0.41844821
0.411666691	0.418694228
0.415000022	0.418756515
0.418333352	0.418284982
0.421666682	0.418070555
0.425000042	0.41821754
0.428333342	0.42064625
0.431666702	0.424570888
0.435000032	0.42740953
0.438333362	0.430833757
0.441666693	0.432682335
0.445000023	0.432684124
0.448333353	0.432546139
0.451666713	0.430612505
0.455000013	0.429565698
0.458333373	0.428033918
0.461666673	0.426024407
0.465000033	0.425009191
0.468333364	0.42450735
0.471666694	0.424950391
0.475000024	0.428503126
0.478333354	0.431478173
0.481666684	0.434144408
0.485000044	0.438773125
0.488333345	0.442599803
0.491666704	0.447350979
0.495000005	0.450513691
0.498333365	0.450307548
0.501666725	0.450616568
0.504999995	0.448648423
0.508333385	0.44779852
0.511666656	0.446406931
0.515000045	0.446100593
0.518333376	0.446746528
0.521666706	0.445017725
0.525000036	0.445042551
0.528333366	0.447462946
0.531666696	0.447868079
0.535000026	0.447369695
0.538333356	0.447140962
0.541666687	0.44816637
0.545000017	0.449869335
0.548333347	0.450016141
0.551666677	0.451987624
0.555000067	0.452534407
0.558333337	0.45339039
0.561666668	0.457040817
0.564999998	0.459061205
0.568333387	0.458947778
0.571666718	0.460357219
0.574999988	0.459890693
0.578333318	0.458635509
0.581666708	0.462396026
0.585000038	0.465301871
0.588333368	0.46556294
0.591666639	0.465086907
0.595000029	0.466061026
0.598333359	0.468992412
0.601666689	0.469982892
0.605000079	0.472468615
0.608333349	0.471921414
0.611666679	0.47073853
0.61500001	0.469886869
0.618333399	0.469769508
0.62166673	0.467996866
0.62500006	0.469955653
0.62833333	0.471096546
0.63166672	0.472113192
0.63500005	0.470987618
0.63833338	0.470310748
0.64166671	0.469905376
0.645000041	0.470107615
0.648333371	0.470744968
0.651666701	0.469603151
0.655000031	0.467736632
0.658333421	0.467144638
0.661666691	0.463849902
0.665000022	0.46106872
0.668333352	0.460317999
0.671666741	0.460303247
0.675000072	0.46090579
0.678333342	0.461387008
0.681666672	0.462748587
0.685000062	0.463152409
0.688333392	0.464128703
0.691666722	0.467147827
0.694999993	0.467306823
0.698333383	0.469818145
0.701666713	0.4718799
0.705000043	0.470963359
0.708333373	0.470145017
0.711666703	0.471286714
0.715000033	0.473475069
0.718333364	0.479124308
0.721666694	0.485419482
0.725000083	0.496773005
0.728333354	0.506551623
0.731666684	0.514646053
0.735000014	0.518783331
0.738333404	0.525707185
0.741666734	0.529423833
0.745000005	0.531411827
0.748333335	0.532048523
0.751666725	0.533282816
0.755000055	0.532248318
0.758333385	0.531693041
0.761666656	0.529200792
0.765000045	0.526263177
0.768333376	0.526696384
0.771666706	0.523988545
0.775000036	0.52146548
0.778333366	0.521242559
0.781666696	0.518500328
0.785000026	0.514395356
0.788333356	0.513293505
0.791666746	0.510301232
0.795000017	0.507892907
0.798333347	0.50801903
0.801666677	0.506633341
0.805000067	0.506298304
0.808333397	0.506138802
0.811666668	0.506252468
0.814999998	0.505373359
0.818333387	0.504634082
0.821666718	0.504975021
0.825000048	0.505515516
0.828333318	0.504726589
0.831666708	0.505017579
0.835000038	0.506828725
0.838333368	0.510966539
0.841666758	0.515065074
0.845000029	0.517505765
0.848333359	0.519486606
0.851666689	0.521263361
0.855000079	0.520285904
0.858333409	0.522068322
0.861666739	0.525050879
0.86500001	0.530648351
0.868333399	0.53235215
0.87166673	0.532180131
0.87500006	0.532460392
0.87833339	0.532753944
0.88166672	0.533524513
0.88500005	0.530504704
0.88833338	0.530305326
0.89166671	0.528629005
0.8950001	0.525683284
0.898333371	0.521989763
0.901666701	0.521248281
0.905000031	0.51972568
0.908333421	0.520707309
0.911666751	0.523072124
0.915000022	0.524873138
0.918333352	0.52322048
0.921666741	0.521224558
0.925000072	0.521339536
0.928333402	0.521924734
0.931666672	0.522090554
0.935000062	0.520507455
0.938333392	0.519626737
0.941666722	0.520384729
0.945000053	0.52209878
0.948333383	0.524394274
0.951666713	0.526212871
0.955000043	0.528932691
0.958333373	0.531869292
0.961666763	0.530681133
0.965000033	0.531906545
0.968333364	0.533770979
0.971666694	0.534602046
0.975000083	0.533816516
0.978333414	0.533725321
0.981666684	0.53185761
0.985000014	0.530448735
0.988333404	0.529712439
0.991666734	0.530151844
0.995000064	0.532058835
0.998333335	0.532831788
1.001666665	0.532247901
1.004999995	0.531009793
1.008333445	0.533779383
1.011666775	0.534003317
1.014999986	0.535065711
1.018333316	0.536854506
1.021666765	0.536019862
1.025000095	0.537037909
1.028333426	0.538559079
1.031666636	0.539736748
1.035000086	0.539484799
1.038333416	0.538044274
1.041666746	0.536637127
1.045000076	0.535444617
1.048333406	0.534319639
1.051666737	0.534359038
1.055000067	0.534261644
1.058333397	0.534421682
1.061666727	0.534291148
1.065000057	0.533898234
1.068333387	0.53478688
1.071666718	0.534494281
1.075000048	0.534200132
1.078333378	0.533921897
1.081666708	0.534851849
1.085000157	0.5352934
1.088333368	0.535135031
1.091666698	0.535514355
1.095000029	0.537216306
1.098333359	0.53717947
1.101666808	0.537544906
1.105000019	0.539464951
1.108333349	0.538567305
1.111666799	0.538545311
1.11500001	0.539448857
1.118333459	0.54023689
1.12166667	0.540655017
1.125	0.541105151
1.128333449	0.542384386
1.13166666	0.542953372
1.13500011	0.543702185
1.13833344	0.542438626
1.141666651	0.542865396
1.1450001	0.542662382
1.148333311	0.543588936
1.15166676	0.544234633
1.155000091	0.544486344
1.158333302	0.544938326
1.161666751	0.544910133
1.165000081	0.54537636
1.168333411	0.544949889
1.171666741	0.545294106
1.174999952	0.545550108
1.178333402	0.546984792
1.181666732	0.54781276
1.185000062	0.553909659
1.188333392	0.563234985
1.191666722	0.571927965
1.195000052	0.576639473
1.198333383	0.578037977
1.201666713	0.576115131
1.205000043	0.574261606
1.208333373	0.573757589
1.211666703	0.573305845
1.215000033	0.571326613
1.218333483	0.569774032
1.221666694	0.566889286
1.225000143	0.564826489
1.228333354	0.562552154
1.231666684	0.561405838
1.235000134	0.561244249
1.238333344	0.561349332
1.241666794	0.561330557
1.245000124	0.562962592
1.248333335	0.562877834
1.251666784	0.563897967
1.254999995	0.565921485
1.258333445	0.568484306
1.261666775	0.570334435
1.264999986	0.570071876
1.268333435	0.569816828
1.271666765	0.570222974
1.275000095	0.56991297
1.278333426	0.569439888
1.281666636	0.571583688
1.285000086	0.572704911
1.288333416	0.571792543
1.291666746	0.573532462
1.295000076	0.576516688
1.298333406	0.581401944
1.301666737	0.580641031
1.305000067	0.578761995
1.308333516	0.579535544
1.311666727	0.577983737
1.315000057	0.575543702
1.318333387	0.573453844
1.321666718	0.572801948
1.325000167	0.573557913
1.328333378	0.574100018
1.331666708	0.57583034
1.335000157	0.575502574
1.338333368	0.576487064
1.341666818	0.577635407
1.345000029	0.579024732
1.348333359	0.579927683
1.351666808	0.583115697
1.355000019	0.582141936
1.358333468	0.581373453
1.361666799	0.582097352
1.36500001	0.58539325
1.368333459	0.587281466
1.37166667	0.587585926
1.375000119	0.586813211
1.378333449	0.585191429
1.38166666	0.583919287
1.38500011	0.584944904
1.38833344	0.585801184
1.39166677	0.587990999
1.3950001	0.590050519
1.398333311	0.594197989
1.40166676	0.596283078
1.405000091	0.59964484
1.408333421	0.599240899
1.411666751	0.598551571
1.415000081	0.5994789
1.418333411	0.602808774
1.421666741	0.600739479
1.425000072	0.597058356
1.428333402	0.596953452
1.431666732	0.601007164
1.435000062	0.606008351
1.438333392	0.611106873
1.441666842	0.612781107
1.445000052	0.614358187
1.448333383	0.616120875
1.451666713	0.619960904
1.455000043	0.623149037
1.458333492	0.623246908
1.461666703	0.622175157
1.465000033	0.624990523
1.468333483	0.62910974
1.471666694	0.631662011
1.475000143	0.631478965
1.478333354	0.632271648
1.481666684	0.629512131
1.485000134	0.629854024
1.488333344	0.626223266
1.491666794	0.622908831
1.495000124	0.622015595
1.498333335	0.621465504
1.501666784	0.620512724
1.504999995	0.618403554
1.508333445	0.617536426
1.511666775	0.615174353
1.514999986	0.612105548
1.518333435	0.610637307
1.521666765	0.611104369
1.525000095	0.613022566
1.528333426	0.6154719
1.531666636	0.615455091
1.535000086	0.615313172
1.538333416	0.614338398
1.541666746	0.613876104
1.545000076	0.613918543
1.548333406	0.613060534
1.551666737	0.611960352
1.555000067	0.612558723
1.558333516	0.612396717
1.561666727	0.613066196
1.565000057	0.61215651
1.568333387	0.612343073
1.571666718	0.613104105
1.575000167	0.612817943
1.578333378	0.612090349
1.581666708	0.612849653
1.585000157	0.61450541
1.588333368	0.616984427
1.591666818	0.619781017
1.595000029	0.621877372
1.598333359	0.624317825
1.601666808	0.627863646
1.605000019	0.631042779
1.608333468	0.634303868
1.611666799	0.63663584
1.61500001	0.638284087
1.618333459	0.638438225
1.62166667	0.639993191
1.625000119	0.638114393
1.628333449	0.635311782
1.63166666	0.635833859
1.63500011	0.635055959
1.63833344	0.634064376
1.64166677	0.633198619
1.6450001	0.631742716
1.648333311	0.6302104
1.65166676	0.631062627
1.655000091	0.631746709
1.658333421	0.632490456
1.661666751	0.63074851
1.665000081	0.631260812
1.668333411	0.632927001
1.671666741	0.632179916
1.675000072	0.631210327
1.678333402	0.63142103
1.681666732	0.631170631
1.685000062	0.630882442
1.688333392	0.632744491
1.691666842	0.635387361
1.695000052	0.635268152
1.698333383	0.63515532
1.701666713	0.633870423
1.705000043	0.634423673
1.708333492	0.637647629
1.711666703	0.638380468
1.715000153	0.637870193
1.718333483	0.635957897
1.721666694	0.6371485
1.725000143	0.637270033
1.728333354	0.639393091
1.731666803	0.640723705
1.735000134	0.642091215
1.738333344	0.643990576
1.741666794	0.646051049
1.745000124	0.643184423
1.748333454	0.641975403
1.751666784	0.641518712
1.754999995	0.641001165
1.758333445	0.639425457
1.761666775	0.639764488
1.765000105	0.641298294
1.768333435	0.642168343
1.771666765	0.642026663
1.775000095	0.639588177
1.778333426	0.639062285
1.781666875	0.638311565
1.785000086	0.640419662
1.788333416	0.640267313
1.791666746	0.640069544
1.795000076	0.640396118
1.798333526	0.642579973
1.801666737	0.643276036
1.805000067	0.644830883
1.808333516	0.644461632
1.811666727	0.64479357
1.815000176	0.644479275
1.818333387	0.644466579
1.821666718	0.648675203
1.825000167	0.653547883
1.828333378	0.654196203
1.831666827	0.655621111
1.835000157	0.656864464
1.838333368	0.656454742
1.841666818	0.657295942
1.845000029	0.656160593
1.848333478	0.654094279
1.851666808	0.653039515
1.855000019	0.653897822
1.858333468	0.651953459
1.861666799	0.653445184
1.865000129	0.652876139
1.868333459	0.654917359
1.87166667	0.654203713
1.875000119	0.654798448
1.878333449	0.66021055
1.88166678	0.666537941
1.88500011	0.6684798
1.88833344	0.667528987
1.89166677	0.668022811
1.8950001	0.669326484
1.89833343	0.670393765
1.90166676	0.670338094
1.905000091	0.671907067
1.908333421	0.674854398
1.911666751	0.676262438
1.9150002	0.679073691
1.918333411	0.679414094
1.921666741	0.680314481
1.925000072	0.681687474
1.928333402	0.682598949
1.931666851	0.680217981
1.935000062	0.677972436
1.938333392	0.677527249
1.941666842	0.678403556
1.945000052	0.680645287
1.948333502	0.683047473
1.951666713	0.685658634
1.955000043	0.687806547
1.958333492	0.688341618
1.961666703	0.688560724
1.965000153	0.68907553
1.968333483	0.68588382
1.971666694	0.684002817
1.975000143	0.684642673
1.978333354	0.688417494
1.981666803	0.687679827
1.985000134	0.686906338
1.988333344	0.685821116
1.991666794	0.682449281
1.995000124	0.681894302
1.998333454	0.683490396
2.001666784	0.683358073
2.005000114	0.68063885
2.008333445	0.679045618
2.011666775	0.680113077
2.015000105	0.678438366
2.018333435	0.677706182
2.021666765	0.678374469
2.025000095	0.678718209
2.028333426	0.678402901
2.031666756	0.677714229
2.035000086	0.677333415
2.038333416	0.677235305
2.041666746	0.676810563
2.045000076	0.678699791
2.048333406	0.67956233
2.051666737	0.679595053
2.055000067	0.677290499
2.058333397	0.676928282
2.061666727	0.675962806
2.065000057	0.674759984
2.068333387	0.673484743
2.071666718	0.674897432
2.075000048	0.675392628
2.078333378	0.675144017
2.081666708	0.674976289
2.085000038	0.675695121
2.088333368	0.675731003
2.091666698	0.676417708
2.095000029	0.677369475
2.098333597	0.675910354
2.101666689	0.675551057
2.105000019	0.676205456
2.108333349	0.677534282
2.111666679	0.676370323
2.115000248	0.676655293
2.11833334	0.677513242
2.12166667	0.677703083
2.125000238	0.677784264
2.12833333	0.678268552
2.131666899	0.679734111
2.13499999	0.67921412
2.138333321	0.680349529
2.141666651	0.67962873
2.145000219	0.680522144
2.148333549	0.67920804
2.15166688	0.681183636
2.154999971	0.680650234
2.158333302	0.681518734
2.16166687	0.681900263
2.1650002	0.683226168
2.16833353	0.685028851
2.171666622	0.687255025
2.174999952	0.688615561
2.178333521	0.69202435
2.181666851	0.692436814
2.185000181	0.691539705
2.188333273	0.690940559
2.191666603	0.690791965
2.195000172	0.688770592
2.198333502	0.687872529
2.201666832	0.687398493
2.205000162	0.687161863
2.208333254	0.687431157
2.211666822	0.688141108
2.215000153	0.688407958
2.218333483	0.689429879
2.221666813	0.689311981
2.224999905	0.69017601
2.228333473	0.690104067
2.231666803	0.691740632
2.235000134	0.692085385
2.238333464	0.692467928
2.241666555	0.694294274
2.245000124	0.694338441
2.248333454	0.693177819
2.251666784	0.69439584
2.255000114	0.695485175
2.258333445	0.695045054
2.261666775	0.69325316
2.265000105	0.694608927
2.268333435	0.693542242
2.271666765	0.694579363
2.275000095	0.695800424
2.278333426	0.695956647
2.281666756	0.69642055
2.285000086	0.695213735
2.288333416	0.696125448
2.291666746	0.697365344
2.295000315	0.696810544
2.298333406	0.696059704
2.301666737	0.698224485
2.305000067	0.697458088
2.308333397	0.697451472
2.311666965	0.697593927
2.315000057	0.697165728
2.318333387	0.696729183
2.321666718	0.698810577
2.325000048	0.699412882
2.328333616	0.698863804
2.331666708	0.699435353
2.335000038	0.703065634
2.338333368	0.707486868
2.341666698	0.71190083
2.345000267	0.715479195
2.348333597	0.717280686
2.351666689	0.719560981
2.355000019	0.71876967
2.358333349	0.717538416
2.361666918	0.718868375
2.365000248	0.717733979
2.36833334	0.717138231
2.37166667	0.717251599
2.375	0.716774583
2.378333569	0.715479374
2.381666899	0.716806591
2.38499999	0.715596914
2.388333321	0.715081632
2.391666651	0.716208756
2.395000219	0.716529131
2.398333549	0.718225062
2.40166688	0.719656467
2.404999971	0.720973253
2.408333302	0.721631289
2.41166687	0.723486543
2.4150002	0.724013388
2.41833353	0.725527823
2.421666622	0.725568533
2.424999952	0.725619316
2.428333521	0.725078464
2.431666851	0.725458264
2.435000181	0.724168599
2.438333273	0.722326696
2.441666842	0.720834136
2.445000172	0.721561968
2.448333502	0.721649468
2.451666832	0.72110194
2.455000162	0.720054328
2.458333492	0.718922317
2.461666822	0.718253553
2.465000153	0.718670964
2.468333483	0.716935217
2.471666813	0.714326441
2.475000143	0.716040909
2.478333473	0.716342986
2.481666803	0.717416167
2.485000134	0.719959676
2.488333464	0.719549
2.491667032	0.717848182
2.495000124	0.719037652
2.498333454	0.722385049
2.501666784	0.724017799
2.505000114	0.725486636
2.508333683	0.727441549
2.511666775	0.728720009
2.515000105	0.729379952
2.518333435	0.730836809
2.521666765	0.729491592
2.525000334	0.730199456
2.528333426	0.729295373
2.531666756	0.730185866
2.535000086	0.73207289
2.538333416	0.730658531
2.541666985	0.730346084
2.545000315	0.73009938
2.548333406	0.731918514
2.551666737	0.732339263
2.555000067	0.73314935
2.558333635	0.73217684
2.561666965	0.732414842
2.565000057	0.733748674
2.568333387	0.733583212
2.571666718	0.733998895
2.575000286	0.735019624
2.578333616	0.736314595
2.581666708	0.737816453
2.585000038	0.736433744
2.588333368	0.736152768
2.591666937	0.736611486
2.595000267	0.737131536
2.598333597	0.735964418
2.601666689	0.734355748
2.605000019	0.733135164
2.608333588	0.735622168
2.611666918	0.737598419
2.615000248	0.740312576
2.61833334	0.743261576
2.62166667	0.745194137
2.625000238	0.745286405
2.628333569	0.74521035
2.631666899	0.744725227
2.63499999	0.744338155
2.638333321	0.744121134
2.641666889	0.743643761
2.645000219	0.74279058
2.648333549	0.740100086
2.65166688	0.738468409
2.654999971	0.739899337
2.65833354	0.739051998
2.66166687	0.740903616
2.6650002	0.740734875
2.66833353	0.739060164
2.671666622	0.73919642
2.675000191	0.738074601
2.678333521	0.736905932
2.681666851	0.736622572
2.685000181	0.739342809
2.688333273	0.740065277
2.691666842	0.740777433
2.695000172	0.740442634
2.698333502	0.740757287
2.701666832	0.740969718
2.705000162	0.74231416
2.708333492	0.742126644
2.711666822	0.741354466
2.715000153	0.742408931
2.718333483	0.740623534
2.721666813	0.741348326
2.725000143	0.741038382
2.728333473	0.742821574
2.731666803	0.741639257
2.735000134	0.741210938
2.738333464	0.741051912
2.741667032	0.738815129
2.745000124	0.740025044
2.748333454	0.739697814
2.751666784	0.738877654
2.755000114	0.739217877
2.758333683	0.739857495
2.761666775	0.739723265
2.765000105	0.739594996
2.768333435	0.740968466
2.771666765	0.741399229
2.775000334	0.742851853
2.778333426	0.744367898
2.781666756	0.744808793
2.785000086	0.743571818
2.788333416	0.743561328
2.791666985	0.74534601
2.795000315	0.74488616
2.798333406	0.743875086
2.801666737	0.744591892
2.805000067	0.746238887
2.808333635	0.747870565
2.811666965	0.750854433
2.815000057	0.751540422
2.818333387	0.75203985
2.821666718	0.754003286
2.825000286	0.752877891
2.828333616	0.750957489
2.831666708	0.75196135
2.835000038	0.751683831
2.838333368	0.750678718
2.841666937	0.751872897
2.845000267	0.750719369
2.848333597	0.751179814
2.851666689	0.748827756
2.855000019	0.748569965
2.858333588	0.747423768
2.861666918	0.746153712
2.865000248	0.746839702
2.86833334	0.746976554
2.87166667	0.746226192
2.875000238	0.747901142
2.878333569	0.751835465
2.881666899	0.755985141
2.88499999	0.758217335
2.888333321	0.762032211
2.891666889	0.76481688
2.895000219	0.764634907
2.898333549	0.76565975
2.90166688	0.764700949
2.904999971	0.763506353
2.90833354	0.761452258
2.91166687	0.759444058
2.9150002	0.757381856
2.91833353	0.754512131
2.921666622	0.75243032
2.925000191	0.753147721
2.928333521	0.753794909
2.931666851	0.754687309
2.935000181	0.754961193
2.938333273	0.754576981
2.941666842	0.754979253
2.945000172	0.75483191
2.948333502	0.754812598
2.951666832	0.756920576
2.955000162	0.756477952
2.958333492	0.755286813
2.961666822	0.756724894
2.965000153	0.757676423
2.968333483	0.757348239
2.971666813	0.756267428
2.975000143	0.757009566
2.978333473	0.756394029
2.981666803	0.757773221
2.985000134	0.756384969
2.988333464	0.755686641
2.991667032	0.75518769
2.995000124	0.755859256
2.998333454	0.755925
3.001666784	0.754838228
3.005000114	0.756269455
3.008333683	0.755288124
3.011666775	0.75509125
3.015000105	0.754292131
3.018333435	0.755654037
3.021666765	0.758133233
3.025000334	0.757754207
3.028333426	0.757614911
3.031666756	0.756909311
3.035000086	0.757855952
3.038333416	0.758181393
3.041666985	0.758056879
3.045000315	0.759128213
3.048333406	0.759832203
3.051666737	0.762740314
3.055000067	0.764308512
3.058333635	0.764363468
3.061666965	0.765044332
3.065000057	0.768449605
3.068333387	0.769284129
3.071666718	0.768996775
3.075000286	0.769890606
3.078333616	0.771106184
3.081666708	0.772411704
3.085000038	0.772342026
3.088333368	0.773721099
3.091666937	0.773799896
3.095000267	0.773022413
3.098333597	0.771401882
3.101666689	0.77042681
3.105000019	0.767249882
3.108333588	0.76465857
3.111666918	0.766119599
3.115000248	0.765923619
3.11833334	0.767631888
3.12166667	0.768036604
3.125000238	0.767251372
3.128333569	0.766913056
3.131666899	0.767363429
3.13499999	0.766644478
3.138333321	0.765492499
3.141666889	0.765976489
3.145000219	0.765528798
3.148333549	0.765022397
3.15166688	0.764469743
3.154999971	0.765615523
3.15833354	0.765329778
3.16166687	0.766534805
3.1650002	0.766227186
3.16833353	0.765959919
3.171666622	0.767353892
3.175000191	0.765957952
3.178333521	0.766984582
3.181666851	0.767049015
3.185000181	0.769626916
3.188333273	0.770583391
3.191666842	0.774142325
3.195000172	0.775105417
3.198333502	0.774227083
3.201666832	0.775314152
3.205000162	0.776845157
3.208333492	0.777489841
3.211666822	0.778598547
3.215000153	0.778258145
3.218333483	0.777558088
3.221666813	0.778912187
3.225000143	0.77820605
3.228333473	0.77785933
3.231666803	0.779037416
3.235000134	0.777779698
3.238333464	0.779267728
3.241667032	0.779957295
3.245000124	0.779690027
3.248333454	0.780582547
3.251666784	0.781826198
3.255000114	0.781970799
3.258333683	0.78142947
3.261666775	0.781108558
3.265000105	0.781333983
3.268333435	0.782339454
3.271666765	0.783390164
3.275000334	0.782540739
3.278333426	0.782969177
3.281666756	0.783363998
3.285000086	0.783683658
3.288333416	0.783349097
3.291666985	0.783307612
3.295000315	0.782619178
3.298333406	0.784343123
3.301666737	0.784372747
3.305000067	0.784727275
3.308333635	0.783036172
3.311666965	0.783677101
3.315000057	0.782056868
3.318333387	0.782582939
3.321666718	0.78217262
3.325000286	0.781021714
3.328333616	0.78214407
3.331666708	0.781430006
3.335000038	0.779533505
3.338333368	0.779876411
3.341666937	0.78103596
3.345000267	0.781472087
3.348333597	0.78239727
3.351666689	0.781282187
3.355000019	0.779100478
3.358333588	0.779373527
3.361666918	0.778424025
3.365000248	0.777965605
3.36833334	0.776652753
3.37166667	0.775935173
3.375000238	0.775287092
3.378333569	0.776598752
3.381666899	0.775931478
3.38499999	0.775856853
3.388333321	0.776169956
3.391666889	0.777069092
3.395000219	0.778425455
3.398333549	0.781206667
3.40166688	0.781231225
3.404999971	0.782370091
3.40833354	0.783234894
3.41166687	0.782824338
3.4150002	0.783200383
3.41833353	0.783946812
3.421666861	0.784364998
3.425000191	0.785366774
3.428333521	0.785153985
3.431666851	0.786067307
3.435000181	0.785204768
3.43833375	0.784985364
3.441666842	0.785673559
3.445000172	0.786720574
3.448333502	0.786085188
3.451666832	0.784474313
3.455000401	0.784476936
3.458333492	0.782833159
3.461666822	0.783294141
3.465000153	0.781533122
3.468333483	0.781145394
3.471667051	0.781995237
3.475000143	0.78346622
3.478333473	0.780089676
3.481666803	0.781825841
3.485000134	0.782269359
3.488333702	0.782411277
3.491667032	0.783037007
3.495000124	0.783119857
3.498333454	0.783257365
3.501666784	0.781760037
3.505000353	0.781896889
3.508333683	0.781384409
3.511666775	0.782019258
3.515000105	0.783561707
3.518333435	0.782045841
3.521667004	0.782442868
3.525000334	0.782875419
3.528333426	0.783426702
3.531666756	0.78382045
3.535000086	0.783991516
3.538333654	0.784555554
3.541666985	0.784586072
3.545000315	0.786348939
3.548333406	0.786449254
3.551666737	0.78631556
3.555000305	0.787547171
3.558333635	0.787736893
3.561666965	0.787712812
3.565000057	0.788365781
3.568333387	0.787880242
3.571666956	0.786790252
3.575000286	0.787764251
3.578333616	0.788741231
3.581666708	0.788935661
3.585000038	0.787692785
3.588333607	0.787757337
3.591666937	0.788346887
3.595000267	0.787642121
3.598333597	0.787038446
3.601666689	0.787617564
3.605000257	0.787404835
3.608333588	0.788756192
3.611666918	0.788433075
3.615000248	0.788561702
3.61833334	0.787510932
3.621666908	0.788147628
3.625000238	0.789570391
3.628333569	0.789025188
3.631666899	0.789345086
3.63499999	0.788403511
3.638333559	0.790760458
3.641666889	0.790470779
3.645000219	0.789424658
3.648333549	0.790738821
3.65166688	0.792770684
3.65500021	0.792255282
3.65833354	0.792193294
3.66166687	0.792051435
3.6650002	0.792243362
3.66833353	0.791952431
3.671666861	0.792948723
3.675000191	0.791725755
3.678333521	0.791323125
3.681666851	0.790791929
3.685000181	0.790690541
3.68833375	0.791347504
3.691666842	0.790858924
3.695000172	0.791514218
3.698333502	0.792267203
3.701666832	0.793878019
3.705000401	0.795144796
3.708333492	0.795130074
3.711666822	0.79258585
3.715000153	0.794110477
3.718333483	0.79283458
3.721667051	0.793064117
3.725000143	0.7949422
3.728333473	0.794885457
3.731666803	0.79641217
3.735000134	0.795940638
3.738333702	0.797185779
3.741667032	0.795752347
3.745000124	0.794294357
3.748333454	0.794207335
3.751666784	0.794700384
3.755000353	0.79427433
3.758333683	0.792997122
3.761666775	0.793539882
3.765000105	0.79360193
3.768333435	0.794000626
3.771667004	0.794068575
3.775000334	0.794180811
3.778333426	0.794988096
3.781666756	0.794470906
3.785000086	0.794625282
3.788333654	0.796472013
3.791666985	0.796264887
3.795000315	0.794796825
3.798333406	0.793683529
3.801666737	0.794099748
3.805000305	0.795746267
3.808333635	0.796376944
3.811666965	0.797643781
3.815000057	0.798450232
3.818333387	0.79873395
3.821666956	0.796933949
3.825000286	0.797268271
3.828333616	0.797941566
3.831666708	0.797989726
3.835000038	0.798096955
3.838333607	0.798487186
3.841666937	0.799800694
3.845000267	0.799186707
3.848333597	0.800385118
3.851666689	0.801891744
3.855000257	0.801644802
3.858333588	0.800888538
3.861666918	0.801241815
3.865000248	0.802692711
3.86833334	0.80196476
3.871666908	0.80055958
3.875000238	0.80095166
3.878333569	0.802344203
3.881666899	0.802719355
3.88499999	0.80377841
3.888333559	0.803772748
3.891666889	0.802254319
3.895000219	0.803216696
3.898333549	0.801451802
3.90166688	0.801526129
3.90500021	0.801541925
3.90833354	0.800072968
3.91166687	0.80079937
3.9150002	0.799961031
3.91833353	0.799051642
3.921666861	0.798136175
3.925000191	0.798277795
3.928333521	0.798700512
3.931666851	0.799645007
3.935000181	0.798579216
3.93833375	0.798256993
3.941666842	0.798584342
3.945000172	0.798621059
3.948333502	0.79987812
3.951666832	0.7988801
3.955000401	0.800373197
3.958333492	0.799750924
3.961666822	0.801151514
3.965000153	0.800381959
3.968333483	0.799370647
3.971667051	0.800051868
3.975000143	0.800144434
3.978333473	0.800261557
3.981666803	0.801203549
3.985000134	0.802158237
3.988333702	0.804236651
3.991667032	0.804675221
3.995000124	0.803523541
3.998333454	0.803998053
4.001666546	0.805040181
4.005000114	0.804518282
4.008333683	0.803847253
4.011666775	0.803211451
4.015000343	0.804275274
4.018333435	0.804085434
4.021667004	0.805537999
4.025000095	0.805186689
4.028333664	0.805430293
4.031666756	0.805019617
4.035000324	0.804198802
4.038333416	0.804067016
4.041666985	0.80434978
4.045000076	0.804968
4.048333645	0.805216312
4.051666737	0.804193735
4.055000305	0.804379702
4.058333397	0.804121852
4.061666965	0.804871857
4.065000057	0.804729283
4.068333626	0.805451691
4.071667194	0.805252492
4.075000286	0.804534912
4.078333378	0.804116428
4.081666946	0.805966198
4.085000038	0.80523181
4.088333607	0.805145383
4.091666698	0.804783702
4.095000267	0.804793418
4.098333359	0.806990624
4.101666927	0.806613326
4.105000496	0.806801617
4.108333588	0.806084991
4.111666679	0.808550775
4.115000248	0.80786258
4.11833334	0.80715847
4.121666908	0.806880772
4.125000477	0.807425797
4.128333569	0.807103694
4.13166666	0.806565464
4.135000229	0.80799222
4.138333797	0.806932569
4.141666889	0.807703972
4.144999981	0.807432532
4.148333549	0.807306886
4.151666641	0.806556642
4.15500021	0.806515396
4.158333778	0.807805121
4.16166687	0.807694018
4.164999962	0.810163558
4.16833353	0.810050845
4.171667099	0.810528755
4.175000191	0.811505854
4.178333759	0.811432421
4.181666851	0.811360538
4.184999943	0.810613275
4.188333511	0.812092423
4.19166708	0.811674357
4.195000172	0.812117219
4.198333263	0.812036753
4.201666832	0.811910689
4.205000401	0.811125517
4.208333492	0.811171889
4.211667061	0.810053945
4.215000153	0.811171114
4.218333244	0.81115073
4.221666813	0.809534073
4.225000381	0.809817314
4.228333473	0.809774995
4.231667042	0.809572637
4.235000134	0.808509529
4.238333702	0.810101271
4.241666794	0.811905861
4.245000362	0.813659132
4.248333454	0.815108955
4.251666546	0.814849913
4.255000114	0.81495136
4.258333683	0.814337194
4.261666775	0.813767016
4.265000343	0.814193845
4.268333435	0.81355083
4.271667004	0.813149154
4.275000095	0.811771631
4.278333664	0.81354636
4.281667233	0.812805831
4.285000324	0.811461389
4.288333416	0.81152457
4.291666508	0.811925292
4.295000076	0.811235488
4.298333645	0.810634673
4.301666737	0.810417354
4.305000305	0.809891582
4.308333397	0.810403585
4.311666965	0.810497344
4.315000534	0.810650051
4.318333626	0.809850276
4.321667194	0.811305165
4.324999809	0.811083019
4.328333378	0.811260641
4.331666946	0.811735988
4.335000038	0.810761035
4.338333607	0.811680257
4.341666698	0.810608804
4.345000267	0.810544491
4.348333836	0.810934842
4.351666927	0.811357081
4.355000496	0.812192261
4.358333111	0.812199354
4.361666679	0.813276708
4.365000248	0.813143611
4.36833334	0.813611865
4.371666908	0.813520551
4.375	0.81361115
4.378333569	0.813784003
4.381667137	0.814804792
4.385000229	0.813699961
4.388333797	0.814438701
4.391666889	0.814193785
4.394999981	0.814528287
4.398333549	0.813611686
4.401666641	0.814289868
4.40500021	0.815094113
4.408333302	0.814676881
4.41166687	0.814020038
4.415000439	0.814784408
4.41833353	0.815446258
4.421667099	0.815057993
4.425000191	0.81634438
4.428333759	0.817146838
4.431666851	0.816913307
4.434999943	0.817871392
4.438333511	0.817180872
4.441666603	0.817091882
4.445000172	0.817146003
4.44833374	0.817248642
4.451666832	0.817083418
4.455000401	0.816789806
4.458333492	0.816495657
4.461667061	0.81723094
4.465000629	0.817380786
4.468333244	0.817242622
4.471666813	0.817351341
4.474999905	0.818392158
4.478333473	0.817877829
4.481667042	0.817539752
4.485000134	0.817013979
4.488333702	0.816635311
4.491666794	0.817512572
4.495000362	0.817847848
4.498333931	0.817430496
4.501666546	0.816226661
4.505000114	0.817173302
4.508333206	0.816864193
4.511666775	0.816637814
4.515000343	0.817414165
4.518333435	0.818407953
4.521667004	0.81807363
4.525000095	0.817338407
4.528333664	0.817026556
4.531667233	0.817348242
4.535000324	0.817245483
4.538333416	0.819074333
4.541666508	0.818793476
4.545000076	0.817780554
4.548333645	0.817011893
4.551666737	0.817321241
4.555000305	0.816663623
4.558333397	0.818481982
4.561666965	0.818216741
4.565000534	0.817899287
4.568333626	0.81830132
4.571667194	0.818407536
4.574999809	0.818925321
4.578333378	0.818751514
4.581666946	0.817939282
4.585000038	0.819012642
4.588333607	0.818559825
4.591666698	0.818481088
4.595000267	0.817778587
4.598333836	0.818320572
4.601666927	0.817022741
4.605000496	0.817158818
4.608333111	0.816853583
4.611666679	0.816513717
4.615000248	0.818066955
4.61833334	0.817643821
4.621666908	0.817304194
4.625	0.818630636
4.628333569	0.818523288
4.631667137	0.816964924
4.635000229	0.818680346
4.638333797	0.817622542
4.641666889	0.817329049
4.644999981	0.816802442
4.648333549	0.817458153
4.651666641	0.816773534
4.65500021	0.817282558
4.658333302	0.817342699
4.66166687	0.818106473
4.665000439	0.818761826
4.66833353	0.817036152
4.671667099	0.818537772
4.675000191	0.817741156
4.678333759	0.81637603
4.681666851	0.817954302
4.684999943	0.817143202
4.688333511	0.818834066
4.691666603	0.818113327
4.695000172	0.818898857
4.69833374	0.818714976
4.701666832	0.818224371
4.705000401	0.819214404
4.708333492	0.819224596
4.711667061	0.818719149
4.715000629	0.817340493
4.718333244	0.819019795
4.721666813	0.818614245
4.724999905	0.819318414
4.728333473	0.818553686
4.731667042	0.817640483
4.735000134	0.8189587
4.738333702	0.818907321
4.741666794	0.819380105
4.745000362	0.818644643
4.748333931	0.819012225
4.751666546	0.818536997
4.755000114	0.819391966
4.758333206	0.819094122
4.761666775	0.819236279
4.765000343	0.818974376
4.768333435	0.819674015
4.771667004	0.819041848
4.775000095	0.819340646
4.778333664	0.819068968
4.781667233	0.819012761
4.785000324	0.819378972
4.788333416	0.82045126
4.791666508	0.820661306
4.795000076	0.820329011
4.798333645	0.818814516
4.801666737	0.820891738
4.805000305	0.820551276
4.808333397	0.820142746
4.811666965	0.819749475
4.815000534	0.820183814
4.818333626	0.820178568
4.821667194	0.820963204
4.824999809	0.82089144
4.828333378	0.820418477
4.831666946	0.819892645
4.835000038	0.820748925
4.838333607	0.819396436
4.841666698	0.819951594
4.845000267	0.820922017
4.848333836	0.821227729
4.851666927	0.820274472
4.855000496	0.81961143
4.858333111	0.819547117
4.861666679	0.820577085
4.865000248	0.821236908
4.86833334	0.821092844
4.871666908	0.819474578
4.875	0.820674539
4.878333569	0.820405483
4.881667137	0.821166933
4.885000229	0.819933176
4.888333797	0.821701586
4.891667366	0.821178734
4.894999981	0.821557045
4.898333549	0.821178496
4.901666641	0.821818233
4.90500021	0.822387934
4.908333778	0.82246083
4.91166687	0.822092176
4.915000439	0.821885824
4.91833353	0.822590232
4.921667099	0.821503162
4.925000668	0.821082234
4.928333759	0.821882844
4.931666851	0.821894527
4.934999943	0.822482526
4.938333511	0.822203457
4.94166708	0.822560787
4.945000172	0.821342111
4.94833374	0.820503295
4.951666832	0.821851194
4.955000401	0.822079063
4.958333969	0.822877407
4.961667061	0.822107136
4.965000629	0.821697772
4.968333244	0.822253227
4.971666813	0.822665334
4.975000381	0.822281599
4.978333473	0.821135819
4.981667042	0.822557449
4.985000134	0.822334588
4.988333702	0.821618319
4.991667271	0.820985615
4.995000362	0.822455168
4.998333931	0.82196486
5.001666546	0.822508872
5.005000114	0.822545171
5.008333683	0.822907329
5.011666775	0.822566867
5.015000343	0.822440088
5.018333435	0.822251082
5.021667004	0.822181761
5.025000572	0.822515369
5.028333664	0.822007775
5.031667233	0.822988272
5.035000324	0.822778881
5.038333416	0.822988391
5.041666985	0.82247752
5.045000076	0.822930396
5.048333645	0.823870719
5.051666737	0.824064016
5.055000305	0.823409975
5.058333874	0.82331562
5.061666965	0.823552728
5.065000534	0.823185504
5.068333626	0.823605418
5.071667194	0.823357046
5.075000286	0.823005736
5.078333378	0.824272931
5.081666946	0.823499382
5.085000038	0.822655082
5.088333607	0.823175252
5.091667175	0.823111534
5.095000267	0.823593199
5.098333836	0.824038684
5.101666927	0.824152827
5.105000496	0.823114991
5.108334064	0.824088395
5.111666679	0.823760092
5.115000248	0.823848248
5.11833334	0.82363534
5.121666908	0.823305488
5.125000477	0.823059201
5.128333569	0.824084938
5.131667137	0.823740125
5.135000229	0.822863877
5.138333797	0.824094772
5.141667366	0.824535847
5.144999981	0.824693739
5.148333549	0.825589538
5.151666641	0.825019479
5.15500021	0.823333681
5.158333778	0.8240062
5.16166687	0.824162245
5.165000439	0.823627651
5.16833353	0.824894905
5.171667099	0.823687017
5.175000668	0.824563384
5.178333759	0.825277209
5.181666851	0.825263917
5.184999943	0.82433486
5.188333511	0.82388401
5.19166708	0.824705064
5.195000172	0.824237287
5.19833374	0.82460767
5.201666832	0.824750423
5.205000401	0.825597882
5.208333969	0.82385844
5.211667061	0.824501395
5.215000629	0.824773312
5.218333244	0.82391727
5.221666813	0.825705409
5.225000381	0.824158788
5.228333473	0.824958444
5.231667042	0.827584565
5.235000134	0.826150954
5.238333702	0.825358629
5.241667271	0.824921787
5.245000362	0.824666917
5.248333931	0.826354027
5.251666546	0.826684117
5.255000114	0.825946868
5.258333683	0.82633996
5.261666775	0.824786305
5.265000343	0.825780571
5.268333435	0.825209856
5.271667004	0.825489759
5.275000572	0.824740648
5.278333664	0.826397181
5.281667233	0.824848175
5.285000324	0.824479938
5.288333416	0.826712072
5.291666985	0.825557947
5.295000076	0.826053739
5.298333645	0.825246215
5.301666737	0.825614512
5.305000305	0.826340973
5.308333874	0.826168239
5.311666965	0.826949656
5.315000534	0.827246368
5.318333626	0.826915979
5.321667194	0.826386392
5.325000286	0.826828778
5.328333378	0.826137185
5.331666946	0.826048255
5.335000038	0.825157881
5.338333607	0.826606453
5.341667175	0.826420903
5.345000267	0.825830638
5.348333836	0.826788545
5.351666927	0.825960636
5.355000496	0.826757312
5.358334064	0.825983524
5.361666679	0.826647162
5.365000248	0.82555759
5.36833334	0.825829446
5.371666908	0.825817883
5.375000477	0.826403022
5.378333569	0.826282024
5.381667137	0.824710965
5.385000229	0.826277733
5.388333797	0.825454712
5.391667366	0.825790882
5.394999981	0.826098323
5.398333549	0.827466309
5.401666641	0.827059627
5.40500021	0.82679683
5.408333778	0.826550961
5.41166687	0.826726258
5.415000439	0.826829553
5.41833353	0.826446593
5.421667099	0.826370716
5.425000668	0.825928927
5.428333759	0.826556265
5.431666851	0.827443779
5.434999943	0.82704401
5.438333511	0.827130139
5.44166708	0.827627063
5.445000172	0.827298999
5.44833374	0.827884376
5.451666832	0.828170061
5.455000401	0.826291442
5.458333969	0.827695668
5.461667061	0.827845931
5.465000629	0.827420831
5.468333244	0.827592313
5.471666813	0.827453554
5.475000381	0.827808321
5.478333473	0.826914609
5.481667042	0.827831566
5.485000134	0.828170002
5.488333702	0.827269197
5.491667271	0.827910602
5.495000362	0.828368604
5.498333931	0.827208459
5.501666546	0.827079237
5.505000114	0.827567279
5.508333683	0.827495039
5.511666775	0.827425838
5.515000343	0.827235103
5.518333435	0.827204227
5.521667004	0.827518165
5.525000572	0.826876164
5.528333664	0.828213513
5.531667233	0.828182042
5.535000324	0.827871561
5.538333416	0.828788638
5.541666985	0.828375101
5.545000076	0.827342451
5.548333645	0.828349769
5.551666737	0.82850033
5.555000305	0.829103649
5.558333874	0.828112006
5.561666965	0.828516305
5.565000534	0.828207254
5.568333626	0.828428447
5.571667194	0.828658462
5.575000286	0.828466415
5.578333378	0.828507006
5.581666946	0.827273786
5.585000038	0.828764081
5.588333607	0.828420699
5.591667175	0.828149676
5.595000267	0.829263389
5.598333836	0.829104543
5.601666927	0.828986943
5.605000496	0.828355074
5.608334064	0.828621805
5.611666679	0.828048289
5.615000248	0.828495503
5.61833334	0.828563213
5.621666908	0.828201294
5.625000477	0.828388214
5.628333569	0.828930736
5.631667137	0.828824163
5.635000229	0.828112304
5.638333797	0.829324722
5.641667366	0.828695655
5.644999981	0.828903854
5.648333549	0.82916683
5.651666641	0.82809782
5.65500021	0.829442501
5.658333778	0.828496218
5.66166687	0.828680933
5.665000439	0.829843521
5.66833353	0.828164399
5.671667099	0.829107583
5.675000668	0.829020381
5.678333759	0.82872355
5.681666851	0.828188181
5.684999943	0.827898204
5.688333511	0.827692509
5.69166708	0.829489708
5.695000172	0.829353511
5.69833374	0.829012275
5.701666832	0.829621911
5.705000401	0.829053819
5.708333969	0.829406023
5.711667061	0.828018367
5.715000629	0.828579009
5.718333244	0.828344107
5.721666813	0.829193294
5.725000381	0.828661919
5.728333473	0.829354286
5.731667042	0.828768611
5.735000134	0.829663575
5.738333702	0.829626501
5.741667271	0.829297543
5.745000362	0.828733683
5.748333931	0.828742623
5.751666546	0.82876569
5.755000114	0.829891741
5.758333683	0.829637349
5.761666775	0.828982055
5.765000343	0.829316855
5.768333435	0.828922451
5.771667004	0.829559684
5.775000572	0.829757392
5.778333664	0.829594076
5.781667233	0.829979599
5.785000324	0.829736352
5.788333416	0.829297781
5.791666985	0.829104483
5.795000076	0.830085278
5.798333645	0.830118775
5.801666737	0.829461396
5.805000305	0.830045104
5.808333874	0.828846037
5.811666965	0.830467641
5.815000534	0.829828441
5.818333626	0.829595685
5.821667194	0.829395652
5.825000286	0.829030156
5.828333378	0.829156399
5.831666946	0.828958213
5.835000038	0.83000952
5.838333607	0.829434693
5.841667175	0.82908684
5.845000267	0.829758406
5.848333836	0.829970002
5.851666927	0.830384791
5.855000496	0.830697179
5.858334064	0.829742491
5.861666679	0.829819977
5.865000248	0.831058919
5.86833334	0.82984817
5.871666908	0.829726636
5.875000477	0.829473674
5.878333569	0.830536068
5.881667137	0.82878834
5.885000229	0.829507828
5.888333797	0.83039254
5.891667366	0.830486178
5.894999981	0.830882847
5.898333549	0.829135716
5.901666641	0.829411566
5.90500021	0.830427587
5.908333778	0.8302086
5.91166687	0.830578387
5.915000439	0.831318915
5.91833353	0.830719411
5.921667099	0.829933047
5.925000668	0.830574632
5.928333759	0.829175413
5.931666851	0.830041647
5.934999943	0.830036223
5.938333511	0.830850482
5.94166708	0.830179334
5.945000172	0.829793155
5.94833374	0.830153525
5.951666832	0.829991758
5.955000401	0.830468595
5.958333969	0.82971853
5.961667061	0.83096832
5.965000629	0.831138492
5.968333244	0.83080411
5.971666813	0.829907417
5.975000381	0.830725849
5.978333473	0.830348432
5.981667042	0.830506682
5.985000134	0.830245733
5.988333702	0.82928282
5.991667271	0.830450058
5.995000362	0.831320882
5.998333931	0.831205428
6.001666546	0.831070244
6.005000114	0.830917537
6.008333683	0.830275416
6.011666775	0.831196606
6.015000343	0.830210507
6.018333435	0.831406355
6.021667004	0.830730498
6.025000572	0.829467058
6.028333664	0.830415905
6.031667233	0.830699384
6.035000324	0.831602216
6.038333416	0.830412209
6.041666985	0.831142485
6.045000076	0.831914425
6.048333645	0.831462801
6.051666737	0.830458283
6.055000305	0.830978036
6.058333874	0.831415176
6.061666965	0.830984712
6.065000534	0.831435025
6.068333626	0.830443203
6.071667194	0.831218362
6.075000286	0.83220613
6.078333378	0.831650674
6.081666946	0.830519021
6.085000038	0.831055582
6.088333607	0.831327021
6.091667175	0.831487238
6.095000267	0.831693947
6.098333836	0.831794262
6.101666927	0.832032859
6.105000496	0.833342135
6.108334064	0.830878913
6.111666679	0.831639051
6.115000248	0.831693173
6.11833334	0.832279146
6.121666908	0.831765592
6.125000477	0.831760347
6.128333569	0.831432283
6.131667137	0.831513107
6.135000229	0.830576956
6.138333797	0.83180964
6.141667366	0.831366956
6.144999981	0.83134985
6.148333549	0.83112818
6.151666641	0.832635105
6.15500021	0.831386149
6.158333778	0.831385613
6.16166687	0.830918193
6.165000439	0.831448615
6.16833353	0.831374824
6.171667099	0.831991315
6.175000668	0.831014574
6.178333759	0.832089841
6.181666851	0.832165897
6.184999943	0.831913352
6.188333511	0.832256973
6.19166708	0.832098723
6.195000172	0.832245886
6.19833374	0.831639171
6.201666832	0.831946135
6.205000401	0.831717014
6.208333969	0.831825852
6.211667061	0.831610441
6.215000629	0.831806302
6.218333244	0.832458556
6.221666813	0.832118511
6.225000381	0.832268953
6.228333473	0.832478344
6.231667042	0.8323946
6.235000134	0.831212878
6.238333702	0.831361651
6.241667271	0.831842423
6.245000362	0.832585394
6.248333931	0.831911087
6.251666546	0.832576871
6.255000114	0.831111968
6.258333683	0.831672251
6.261666775	0.832484007
6.265000343	0.831672192
6.268333435	0.83207953
6.271667004	0.83174783
6.275000572	0.8308658
6.278333664	0.832489431
6.281667233	0.832817197
6.285000324	0.831457317
6.288333416	0.831330717
6.291666985	0.83235544
6.295000076	0.831529915
6.298333645	0.832405329
6.301666737	0.832921267
6.305000305	0.831541479
6.308333874	0.832135558
6.311666965	0.832061589
6.315000534	0.832434714
6.318333626	0.832713068
6.321667194	0.832163692
6.325000286	0.83214289
6.328333378	0.832215369
6.331666946	0.831673026
6.335000038	0.831961215
6.338333607	0.831650019
6.341667175	0.832482159
6.345000267	0.831957102
6.348333836	0.832385242
6.351666927	0.831157446
6.355000496	0.832407713
6.358334064	0.832167685
6.361666679	0.831630051
6.365000248	0.832051933
6.36833334	0.831996262
6.371666908	0.83322686
6.375000477	0.831937611
6.378333569	0.832077861
6.381667137	0.831482768
6.385000229	0.83325392
6.388333797	0.832847595
6.391667366	0.832097352
6.394999981	0.832382679
6.398333549	0.83321929
6.401666641	0.832143724
6.40500021	0.833312631
6.408333778	0.83212167
6.41166687	0.833471537
6.415000439	0.833005369
6.41833353	0.832431436
6.421667099	0.831883907
6.425000668	0.832177758
6.428333759	0.83280611
6.431666851	0.832464278
6.434999943	0.832554758
6.438333511	0.832232177
6.44166708	0.832083643
6.445000172	0.832557261
6.44833374	0.83239162
6.451666832	0.832995236
6.455000401	0.832790673
6.458333969	0.831924439
6.461667061	0.832693398
6.465000629	0.833085597
6.468333244	0.833292961
6.471666813	0.833132148
6.475000381	0.832965195
6.478333473	0.831861138
6.481667042	0.832374573
6.485000134	0.83279258
6.488333702	0.832409561
6.491667271	0.832524836
6.495000362	0.833051503
6.498333931	0.832237661
6.501666546	0.831974685
6.505000114	0.833121359
6.508333683	0.83198297
6.511666775	0.833298743
6.515000343	0.832942367
6.518333435	0.833102346
6.521667004	0.831963182
6.525000572	0.832864285
6.528333664	0.832646787
6.531667233	0.832448721
6.535000324	0.832080483
6.538333416	0.832336545
6.541666985	0.832453251
6.545000076	0.832605779
6.548333645	0.83280915
6.551666737	0.831911564
6.555000305	0.832367957
6.558333874	0.833237648
6.561666965	0.832228184
6.565000534	0.832338512
6.568333626	0.832756698
6.571667194	0.831721366
6.575000286	0.832481504
6.578333378	0.832967639
6.581666946	0.832973599
6.585000038	0.832099199
6.588333607	0.832534194
6.591667175	0.832602799
6.595000267	0.832336545
6.598333836	0.833500028
6.601666927	0.833406866
6.605000496	0.83238703
6.608334064	0.831381202
6.611666679	0.832316458
6.615000248	0.832577586
6.61833334	0.833433747
6.621666908	0.833189249
6.625000477	0.832614899
6.628333569	0.83332777
6.631667137	0.83328712
6.635000229	0.832780659
6.638333797	0.832476378
6.641667366	0.833362997
6.644999981	0.831900299
6.648333549	0.832100511
6.651666641	0.832556844
6.65500021	0.832440138
6.658333778	0.833103538
6.66166687	0.832681418
[truncated: 2,510 more rows]
