# Supplementary material for: The dipeptidyl peptidase IV inhibitors vildagliptin and K-579 inhibit a phospholipase C: a case of promiscuous scaffolds in proteins
Source: F1000Res. 2015 Jan 29;2:286. Originally published 2013 Dec 27. [Version 3] doi: 10.12688/f1000research.2-286.v3 (PMC4309170; doi:10.12688/f1000research.2-286.v3)
Supplement: Phosphoinositide-specific phospholipase C inhibition data using the dipeptidyl peptidase-IV inhibitors K-579 and LAF-237 — Data set for Fig 2 in the main article, describing the inhibition of Phosphoinositide-specific phospholipase C inhibition using the dipeptidyl peptidase-IV inhibitors K-579 and LAF-237. [file f1000research-2-6538-s0000.tgz › liposomes__PIPLC_plus_6.25uM_LAF237.csv]

TIME(min)	ABSORB AT 450 nm LIPOSOMES-PIPLC plus 6.25uM LAF-237
0.0016667	0.419625968
0.0050000	0.42030561
0.0083333	0.421243489
0.0116667	0.421215951
0.0150000	0.422731251
0.0183333	0.422691226
0.0216667	0.423636943
0.0250000	0.424185127
0.0283333	0.424544096
0.0316667	0.425264269
0.0350000	0.426668704
0.0383333	0.426804096
0.0416667	0.427353829
0.0450000	0.428835183
0.0483333	0.429168999
0.0516667	0.429951936
0.0550000	0.430811733
0.0583333	0.430522919
0.0616667	0.431344152
0.0650000	0.432082921
0.0683333	0.432410479
0.0716667	0.433542132
0.0750000	0.433699697
0.0783333	0.434457392
0.0816667	0.434751779
0.0850000	0.435602874
0.0883333	0.435632497
0.0916667	0.43630138
0.0950000	0.437447846
0.0983333	0.437220037
0.1016667	0.43850401
0.1050000	0.438812196
0.1083333	0.439328492
0.1116667	0.439878404
0.1150000	0.440723151
0.1183333	0.440836072
0.1216667	0.441298604
0.1250000	0.441724241
0.1283333	0.442792058
0.1316667	0.442520231
0.1350000	0.443172664
0.1383333	0.444045514
0.1416667	0.444284767
0.1450000	0.445204377
0.1483333	0.446329951
0.1516667	0.446887493
0.1550000	0.44733572
0.1583333	0.448285461
0.1616667	0.448945165
0.1650000	0.449618191
0.1683333	0.450469852
0.1716667	0.450623989
0.1750000	0.450879484
0.1783333	0.451120913
0.1816667	0.451302528
0.1850000	0.452731878
0.1883333	0.452904999
0.1916667	0.453115135
0.1950000	0.453870803
0.1983333	0.454371661
0.2016667	0.454937607
0.2050000	0.456244618
0.2083333	0.457479596
0.2116667	0.458820105
0.2150000	0.45884338
0.2183333	0.459953278
0.2216667	0.45993191
0.2250000	0.460415036
0.2283333	0.461034507
0.2316667	0.461719364
0.2350000	0.461243033
0.2383334	0.462317795
0.2416667	0.462443978
0.2450000	0.463466942
0.2483333	0.46552524
0.2516667	0.465943426
0.2550000	0.466281533
0.2583334	0.467450768
0.2616667	0.467679411
0.2650000	0.468328536
0.2683333	0.46942094
0.2716667	0.469459474
0.2750000	0.470246345
0.2783333	0.47133109
0.2816667	0.472492158
0.2850000	0.471850067
0.2883334	0.472877234
0.2916667	0.47287482
0.2950000	0.474207252
0.2983333	0.473535568
0.3016667	0.475027084
0.3050000	0.476213902
0.3083334	0.475223333
0.3116667	0.477413565
0.3150000	0.478015572
0.3183333	0.478463173
0.3216667	0.478049517
0.3250000	0.480113655
0.3283333	0.479627729
0.3316667	0.480331659
0.3350000	0.481139302
0.3383333	0.482206971
0.3416667	0.483206064
0.3450000	0.482490122
0.3483334	0.483729184
0.3516667	0.483858407
0.3550000	0.484227181
0.3583334	0.484873921
0.3616667	0.485065281
0.3650000	0.485965937
0.3683333	0.486651957
0.3716667	0.486555666
0.3750000	0.486999154
0.3783334	0.487321645
0.3816667	0.487728417
0.3850000	0.487891704
0.3883334	0.489016533
0.3916667	0.489594579
0.3950000	0.489651412
0.3983334	0.489880145
0.4016667	0.490841061
0.4050000	0.490421325
0.4083334	0.490478367
0.4116667	0.490955621
0.4150000	0.491893232
0.4183334	0.492647201
0.4216667	0.493742883
0.4250000	0.493477017
0.4283333	0.493602514
0.4316667	0.494303405
0.4350000	0.495086998
0.4383334	0.495684087
0.4416667	0.495981544
0.4450000	0.496033341
0.4483334	0.497785687
0.4516667	0.496968776
0.4550000	0.497860462
0.4583334	0.498046279
0.4616667	0.498269796
0.4650000	0.499372691
0.4683334	0.499429077
0.4716667	0.500478506
0.4750000	0.499839991
0.4783334	0.500686109
0.4816667	0.50107336
0.4850000	0.501947701
0.4883333	0.501094401
0.4916667	0.502327979
0.4950000	0.501939058
0.4983334	0.50271678
0.5016667	0.502248108
0.5050000	0.503418028
0.5083334	0.503908992
0.5116667	0.504438579
0.5150000	0.504806578
0.5183334	0.505593598
0.5216667	0.505191386
0.5250000	0.506171346
0.5283334	0.505411387
0.5316667	0.506263077
0.5350000	0.506785154
0.5383334	0.507638931
0.5416667	0.508505285
0.5450000	0.508615911
0.5483333	0.509228587
0.5516667	0.509303093
0.5550001	0.509385467
0.5583333	0.509377062
0.5616667	0.509408951
0.5650000	0.510187924
0.5683334	0.510935724
0.5716667	0.510947943
0.5750000	0.511870682
0.5783333	0.512148798
0.5816667	0.512826085
0.5850000	0.513531327
0.5883334	0.51283747
0.5916666	0.513199806
0.5950000	0.513122797
0.5983334	0.513993979
0.6016667	0.513367653
0.6050001	0.515064299
0.6083333	0.514559448
0.6116667	0.514687181
0.6150000	0.514805615
0.6183334	0.515209675
0.6216667	0.516906083
0.6250001	0.516553402
0.6283333	0.517542362
0.6316667	0.517983615
0.6350001	0.517896831
0.6383334	0.518510282
0.6416667	0.519079208
0.6450000	0.519442022
0.6483334	0.519554019
0.6516667	0.519913912
0.6550000	0.520005465
0.6583334	0.520690739
0.6616667	0.520852447
0.6650000	0.522488177
0.6683334	0.522664666
0.6716667	0.522697806
0.6750001	0.522859633
0.6783333	0.523326635
0.6816667	0.524144888
0.6850001	0.52441895
0.6883334	0.524611414
0.6916667	0.524589598
0.6950000	0.524745643
0.6983334	0.525918067
0.7016667	0.525406718
0.7050000	0.52583909
0.7083334	0.525811017
0.7116667	0.526775837
0.7150000	0.526921272
0.7183334	0.527395546
0.7216667	0.529022932
0.7250001	0.529190958
0.7283334	0.529377401
0.7316667	0.528923988
0.7350000	0.529135883
0.7383334	0.529487193
0.7416667	0.529269457
0.7450000	0.53030616
0.7483333	0.530519128
0.7516667	0.530688942
0.7550001	0.531460345
0.7583334	0.531314671
0.7616667	0.531406939
0.7650000	0.532394767
0.7683334	0.532475889
0.7716667	0.532999933
0.7750000	0.533194125
0.7783334	0.53330034
0.7816667	0.53397876
0.7850000	0.534156382
0.7883334	0.534716427
0.7916667	0.534189165
0.7950000	0.53428942
0.7983333	0.535828054
0.8016667	0.535552025
0.8050001	0.536454082
0.8083334	0.537097812
0.8116667	0.536595702
0.8150000	0.537673473
0.8183334	0.537426353
0.8216667	0.537871957
0.8250000	0.537791133
0.8283333	0.539441526
0.8316667	0.539697349
0.8350000	0.539724827
0.8383334	0.540813983
0.8416668	0.541891635
0.8450000	0.542546928
0.8483334	0.542773426
0.8516667	0.542342126
0.8550001	0.542704761
0.8583334	0.542514563
0.8616667	0.542959154
0.8650000	0.54365021
0.8683334	0.543553293
0.8716667	0.543899417
0.8750001	0.544293463
0.8783334	0.544432461
0.8816667	0.544761062
0.8850001	0.544581592
0.8883334	0.545511901
0.8916667	0.545562625
0.8950001	0.546294034
0.8983334	0.545978546
0.9016667	0.546797335
0.9050000	0.546513915
0.9083334	0.547096729
0.9116668	0.547550857
0.9150000	0.547729313
0.9183334	0.548200309
0.9216667	0.549119413
0.9250001	0.549328029
0.9283334	0.550181031
0.9316667	0.549810886
0.9350001	0.549945355
0.9383334	0.550610125
0.9416667	0.550941408
0.9450001	0.550880194
0.9483334	0.551344156
0.9516667	0.551686764
0.9550000	0.552270472
0.9583334	0.55306226
0.9616668	0.55344671
0.9650000	0.553600848
0.9683334	0.554611147
0.9716667	0.554196775
0.9750001	0.554584265
0.9783334	0.555343807
0.9816667	0.555556297
0.9850000	0.555858493
0.9883334	0.5565238
0.9916667	0.557234824
0.9950001	0.556500197
0.9983333	0.55685097
1.0016667	0.557567477
1.0050000	0.55735302
1.0083334	0.557710588
1.0116668	0.558261097
1.0150000	0.558689117
1.0183333	0.559063613
1.0216668	0.55931592
1.0250001	0.559430182
1.0283334	0.559762895
1.0316666	0.56066221
1.0350001	0.56034416
1.0383334	0.561269045
1.0416667	0.562847436
1.0450001	0.562412262
1.0483334	0.562410235
1.0516667	0.563180208
1.0550001	0.562608719
1.0583334	0.562608957
1.0616667	0.563486397
1.0650001	0.564169288
1.0683334	0.563825548
1.0716667	0.563460469
1.0750000	0.564764559
1.0783334	0.565020919
1.0816667	0.565570593
1.0850002	0.565045834
1.0883334	0.565359712
1.0916667	0.56647861
1.0950000	0.566470683
1.0983334	0.567767441
1.1016668	0.568341255
1.1050000	0.569800675
1.1083333	0.56971997
1.1116668	0.569221199
1.1150000	0.569463193
1.1183335	0.56921196
1.1216667	0.569749236
1.1250000	0.570948958
1.1283334	0.570634306
1.1316667	0.572116911
1.1350001	0.571782708
1.1383334	0.572305203
1.1416667	0.57144922
1.1450001	0.57224679
1.1483333	0.57245034
1.1516668	0.5717026
1.1550001	0.573541045
1.1583333	0.573141813
1.1616668	0.573883653
1.1650001	0.574260056
1.1683334	0.573551953
1.1716667	0.574558854
1.1750000	0.574727118
1.1783334	0.575705707
1.1816667	0.575611115
1.1850001	0.576049566
1.1883334	0.576311588
1.1916667	0.576812327
1.1950001	0.576757133
1.1983334	0.576969504
1.2016667	0.577035427
1.2050000	0.577358604
1.2083334	0.577817261
1.2116667	0.578923404
1.2150000	0.578775525
1.2183335	0.579431891
1.2216667	0.579325199
1.2250001	0.580179572
1.2283334	0.580049574
1.2316667	0.580345392
1.2350001	0.581458032
1.2383333	0.580860734
1.2416668	0.581992805
1.2450001	0.582300484
1.2483333	0.582397103
1.2516668	0.583192051
1.2550000	0.583932757
1.2583334	0.582471967
1.2616668	0.583374381
1.2650000	0.584109128
1.2683334	0.583452284
1.2716668	0.584713697
1.2750001	0.58495152
1.2783334	0.584495902
1.2816666	0.585517407
1.2850001	0.586348176
1.2883334	0.585246563
1.2916667	0.586646199
1.2950001	0.586166322
1.2983334	0.587199926
1.3016667	0.586742938
1.3050001	0.587344766
1.3083335	0.587375999
1.3116667	0.588583589
1.3150001	0.588947177
1.3183334	0.588210881
1.3216667	0.588376463
1.3250002	0.589936316
1.3283334	0.589435458
1.3316667	0.590114117
1.3350002	0.590898931
1.3383334	0.590719879
1.3416668	0.591661513
1.3450000	0.590554535
1.3483334	0.591384292
1.3516668	0.591956556
1.3550000	0.592195988
1.3583335	0.591822088
1.3616668	0.592608392
1.3650000	0.592397332
1.3683335	0.593313873
1.3716667	0.593408108
1.3750001	0.593832851
1.3783334	0.59371239
1.3816667	0.595045805
1.3850001	0.593888283
1.3883334	0.594437242
1.3916668	0.59530282
1.3950001	0.595770061
1.3983333	0.595566571
1.4016668	0.596416831
1.4050001	0.596099317
1.4083334	0.596774221
1.4116668	0.596465945
1.4150001	0.598049164
1.4183334	0.59877336
1.4216667	0.598168552
1.4250001	0.599288166
1.4283334	0.599332809
1.4316667	0.599237442
1.4350001	0.599400461
1.4383334	0.599502683
1.4416668	0.600055099
1.4450001	0.600063026
1.4483334	0.600420296
1.4516667	0.601285875
1.4550000	0.601680875
1.4583335	0.600683808
1.4616667	0.602463901
1.4650000	0.601896524
1.4683335	0.602581024
1.4716667	0.603104532
1.4750001	0.602827251
1.4783334	0.603239477
1.4816667	0.603689849
1.4850001	0.602965891
1.4883333	0.60415256
1.4916668	0.604127944
1.4950001	0.60408324
1.4983333	0.603860974
1.5016668	0.604741752
1.5050000	0.604671359
1.5083334	0.605304003
1.5116668	0.605937243
1.5150000	0.606270015
1.5183334	0.606848657
1.5216668	0.606143713
1.5250001	0.606393993
1.5283334	0.606421709
1.5316666	0.607649565
1.5350001	0.607614756
1.5383334	0.608178198
1.5416667	0.609155655
1.5450001	0.608469725
1.5483334	0.609655798
1.5516667	0.609455109
1.5550001	0.609569371
1.5583335	0.609960437
1.5616667	0.610425949
1.5650001	0.61082387
1.5683334	0.611102045
1.5716667	0.611352444
1.5750002	0.611341119
1.5783334	0.611664057
1.5816667	0.612119734
1.5850002	0.611968219
1.5883334	0.612624943
1.5916668	0.61335963
1.5950000	0.613429785
1.5983334	0.614080727
1.6016668	0.613805533
1.6050000	0.614584565
1.6083335	0.61372751
1.6116668	0.614515603
1.6150000	0.614249229
1.6183335	0.615811884
1.6216667	0.615080535
1.6250001	0.616004705
1.6283334	0.616418183
1.6316667	0.616048932
1.6350001	0.61783731
1.6383334	0.617156148
1.6416668	0.618065119
1.6450001	0.61742717
1.6483333	0.618071497
1.6516668	0.618753374
1.6550001	0.618944228
1.6583334	0.619069099
1.6616668	0.619691908
1.6650001	0.6193555
1.6683334	0.619806647
1.6716667	0.619721592
1.6750001	0.621569812
1.6783334	0.620960057
1.6816667	0.620626807
1.6850001	0.621698141
1.6883334	0.621139765
1.6916668	0.622472763
1.6950001	0.622387409
1.6983334	0.622076094
1.7016667	0.623380721
1.7050000	0.623427808
1.7083335	0.623668253
1.7116667	0.624788463
1.7150002	0.624527812
1.7183335	0.625083745
1.7216667	0.624951959
1.7250001	0.625140131
1.7283334	0.625331104
1.7316668	0.625363231
1.7350001	0.625610411
1.7383333	0.625805855
1.7416668	0.626421094
1.7450001	0.627774179
1.7483335	0.627684712
1.7516668	0.628027618
1.7550000	0.627984047
1.7583334	0.627965033
1.7616668	0.628953278
1.7650001	0.628554463
1.7683334	0.628759146
1.7716668	0.62979883
1.7750001	0.629585326
1.7783334	0.630731702
1.7816669	0.630114377
1.7850001	0.630798519
1.7883334	0.631109238
1.7916667	0.630951643
1.7950001	0.631760716
1.7983335	0.631898582
1.8016667	0.632632434
1.8050001	0.632980526
1.8083335	0.633334637
1.8116667	0.633219063
1.8150002	0.633161366
1.8183334	0.634055495
1.8216667	0.633736253
1.8250002	0.633654416
1.8283334	0.63562721
1.8316668	0.634372532
1.8350002	0.635326922
1.8383334	0.635926604
1.8416668	0.635832369
1.8450000	0.635490775
1.8483335	0.636251748
1.8516668	0.636007667
1.8550000	0.635908485
1.8583335	0.637076855
1.8616668	0.6375525
1.8650001	0.637273192
1.8683335	0.63840425
1.8716667	0.63756007
1.8750001	0.639039338
1.8783334	0.637791932
1.8816668	0.638593495
1.8850001	0.638573289
1.8883334	0.638680875
1.8916668	0.639814198
1.8950001	0.639755309
1.8983334	0.640227735
1.9016668	0.640116751
1.9050001	0.640995681
1.9083334	0.640604079
1.9116668	0.640470028
1.9150002	0.641344488
1.9183334	0.642121613
1.9216667	0.642285645
1.9250001	0.643013358
1.9283334	0.642521739
1.9316669	0.642799377
1.9350001	0.642831683
1.9383334	0.643169522
1.9416668	0.643666625
1.9450001	0.643165052
1.9483335	0.644411862
1.9516667	0.644509971
1.9550000	0.645045459
1.9583335	0.645254314
1.9616667	0.644669175
1.9650002	0.645183206
1.9683335	0.644992769
1.9716667	0.646808922
1.9750001	0.645917296
1.9783334	0.646374166
1.9816668	0.646192491
1.9850001	0.647838056
1.9883333	0.647095323
1.9916668	0.647878826
1.9950001	0.647253275
1.9983335	0.648314834
2.0016668	0.64835459
2.0050001	0.64973104
2.0083334	0.648806095
2.0116668	0.649756074
2.0150001	0.649802148
2.0183334	0.650893271
2.0216668	0.650357604
2.0250001	0.650409579
2.0283334	0.650249362
2.0316668	0.652032077
2.0350001	0.651174367
2.0383334	0.652267933
2.0416667	0.652270079
2.0450001	0.652608872
2.0483334	0.653121233
2.0516667	0.653119028
2.0550001	0.65325129
2.0583334	0.653490186
2.0616667	0.653342128
2.0650001	0.653750181
2.0683334	0.654807985
2.0716667	0.654293239
2.0750000	0.654524207
2.0783334	0.654953063
2.0816667	0.654622734
2.0850000	0.654814363
2.0883334	0.654586375
2.0916667	0.656134188
2.0950000	0.656584561
2.0983336	0.656909227
2.1016667	0.657032192
2.1050000	0.657299519
2.1083333	0.65753901
2.1116667	0.657740712
2.1150002	0.657865405
2.1183333	0.657953382
2.1216667	0.658791125
2.1250002	0.657977819
2.1283333	0.65934056
2.1316669	0.65961808
2.1350000	0.660092652
2.1383333	0.659973681
2.1416667	0.660144627
2.1450002	0.660358071
2.1483335	0.661695063
2.1516669	0.661026835
2.1550000	0.662041545
2.1583333	0.662118733
2.1616669	0.662740588
2.1650002	0.662524402
2.1683335	0.662198186
2.1716666	0.662971616
2.1750000	0.662825286
2.1783335	0.663091421
2.1816669	0.664362133
2.1850002	0.663800061
2.1883333	0.664109886
2.1916666	0.664629221
2.1950002	0.665250838
2.1983335	0.664937973
2.2016668	0.664858937
2.2050002	0.666307271
2.2083333	0.66583705
2.2116668	0.665752292
2.2150002	0.66673553
2.2183335	0.666590154
2.2216668	0.667295098
2.2249999	0.667405069
2.2283335	0.667852521
2.2316668	0.667648196
2.2350001	0.667491198
2.2383335	0.669591487
2.2416666	0.669412553
2.2450001	0.669406593
2.2483335	0.66913414
2.2516668	0.669950604
2.2550001	0.669102728
2.2583334	0.669929147
2.2616668	0.669846475
2.2650001	0.669986069
2.2683334	0.670852661
2.2716668	0.671592653
2.2750001	0.671617806
2.2783334	0.671240032
2.2816668	0.671956956
2.2850001	0.671535075
2.2883334	0.672039747
2.2916667	0.671619356
2.2950003	0.672452033
2.2983334	0.67396754
2.3016667	0.675192893
2.3050001	0.67396158
2.3083334	0.674567401
2.3116670	0.674625158
2.3150001	0.674099207
2.3183334	0.674163342
2.3216667	0.674608111
2.3250000	0.674906433
2.3283336	0.674811721
2.3316667	0.675674558
2.3350000	0.675881088
2.3383334	0.675697386
2.3416667	0.676131547
2.3450003	0.676189423
2.3483336	0.676316142
2.3516667	0.677587748
2.3550000	0.677151918
2.3583333	0.678014875
2.3616669	0.677174151
2.3650002	0.677860856
2.3683333	0.678250194
2.3716667	0.678411126
2.3750000	0.679261744
2.3783336	0.678744495
2.3816669	0.679030776
2.3850000	0.680567026
2.3883333	0.679998219
2.3916667	0.680931807
2.3950002	0.680922985
2.3983335	0.67997551
2.4016669	0.680989564
2.4050000	0.681152642
2.4083333	0.681222498
2.4116669	0.681471169
2.4150002	0.68186152
2.4183335	0.681121051
2.4216666	0.682619453
2.4250000	0.682334483
2.4283335	0.683211029
2.4316669	0.682967365
2.4350002	0.683512509
2.4383333	0.682887733
2.4416668	0.684208751
2.4450002	0.683933735
2.4483335	0.6846295
2.4516668	0.685116768
2.4550002	0.685999155
2.4583335	0.685472131
2.4616668	0.685619474
2.4650002	0.686372519
2.4683335	0.685325205
2.4716668	0.686656356
2.4750001	0.68684715
2.4783335	0.686482966
2.4816668	0.687327027
2.4850001	0.688500762
2.4883335	0.68741256
2.4916670	0.687790334
2.4950001	0.688070536
2.4983335	0.687946975
2.5016668	0.687651634
2.5050001	0.689181447
2.5083337	0.689579725
2.5116668	0.689697444
2.5150001	0.689528048
2.5183334	0.690171897
2.5216668	0.689899206
2.5250003	0.690438271
2.5283334	0.690737069
2.5316668	0.692572653
2.5350001	0.691401959
2.5383334	0.692127287
2.5416670	0.692819297
2.5450003	0.69251281
2.5483334	0.692610443
2.5516667	0.691584766
2.5550001	0.693655133
2.5583336	0.692891121
2.5616670	0.692745388
2.5650001	0.693813622
2.5683334	0.694248438
2.5716667	0.694865525
2.5750003	0.694463313
2.5783336	0.695291638
2.5816667	0.694132865
2.5850000	0.695393145
2.5883334	0.695273399
2.5916669	0.696776032
2.5950003	0.696501017
2.5983336	0.697697282
2.6016667	0.697052121
2.6050000	0.697318792
2.6083336	0.697260618
2.6116669	0.69742918
2.6150002	0.698515594
2.6183333	0.697349429
2.6216667	0.698018849
2.6250002	0.69871515
2.6283336	0.698545992
2.6316669	0.699532986
2.6350000	0.699507833
2.6383333	0.698766828
2.6416669	0.699192941
2.6450002	0.700514078
2.6483335	0.700434923
2.6516669	0.70076716
2.6550000	0.700739861
2.6583335	0.700683355
2.6616669	0.701222777
2.6650002	0.70164609
2.6683335	0.701128662
2.6716666	0.7008425
2.6750002	0.702552319
2.6783335	0.701554716
2.6816669	0.702126145
2.6850002	0.70194447
2.6883333	0.703460753
2.6916668	0.703162849
2.6950002	0.70473671
2.6983335	0.705026269
2.7016668	0.705294907
2.7050002	0.705017924
2.7083335	0.70457536
2.7116668	0.704771221
2.7150002	0.704850793
2.7183335	0.706164002
2.7216668	0.705811501
2.7250001	0.706636369
2.7283335	0.705871701
2.7316668	0.706431985
2.7350001	0.706859827
2.7383335	0.706802785
2.7416670	0.707336724
2.7450001	0.707986474
2.7483335	0.70717442
2.7516668	0.707447648
2.7550001	0.70792675
2.7583337	0.706647754
2.7616668	0.707763732
2.7650001	0.70787251
2.7683334	0.708856583
2.7716668	0.7079705
2.7750003	0.708572745
2.7783334	0.709279418
2.7816668	0.708897471
2.7850001	0.709513784
2.7883334	0.708643973
2.7916670	0.710833013
2.7950003	0.708866
2.7983334	0.710477173
2.8016667	0.710035265
2.8050001	0.710610986
2.8083336	0.710885525
2.8116670	0.711750746
2.8150001	0.711571753
2.8183334	0.710800886
2.8216667	0.711578429
2.8250003	0.712769866
2.8283336	0.712010026
2.8316667	0.713237464
2.8350000	0.712173283
2.8383334	0.713780999
2.8416669	0.713102043
2.8450003	0.713477254
2.8483336	0.71380645
2.8516667	0.712791443
2.8550000	0.714633524
2.8583336	0.714030922
2.8616669	0.714847863
2.8650002	0.715147436
2.8683333	0.715396822
2.8716667	0.716265261
2.8750002	0.715036929
2.8783336	0.715339184
2.8816669	0.71577245
2.8850000	0.716841877
2.8883333	0.716424108
2.8916669	0.717423618
2.8950002	0.717396796
2.8983335	0.717698932
2.9016669	0.71792388
2.9050000	0.717282474
2.9083335	0.71722424
2.9116669	0.718312502
2.9150002	0.718735695
2.9183335	0.71887213
2.9216666	0.720124662
2.9250002	0.720339596
2.9283335	0.719824433
2.9316669	0.720546544
2.9350002	0.72090596
2.9383333	0.720790446
2.9416668	0.720259786
2.9450002	0.721331775
2.9483335	0.720743597
2.9516668	0.722079098
2.9550002	0.720823526
2.9583335	0.722634733
2.9616668	0.721419334
2.9650002	0.722026289
2.9683335	0.72184062
2.9716668	0.721832871
2.9750001	0.723059356
2.9783335	0.722986162
2.9816668	0.723532021
2.9850001	0.723647714
2.9883335	0.723791421
2.9916670	0.723952174
2.9950001	0.724102259
2.9983335	0.724259198
3.0016668	0.723895133
3.0050001	0.724931479
3.0083337	0.724862158
3.0116668	0.725539029
3.0150001	0.725493491
3.0183334	0.725498676
3.0216668	0.726216555
3.0250003	0.725831747
3.0283334	0.726323128
3.0316668	0.725084722
3.0350001	0.726406455
3.0383334	0.72742337
3.0416670	0.727194667
3.0450003	0.729153693
3.0483334	0.728262961
3.0516667	0.728297591
3.0550001	0.72918272
3.0583336	0.727116704
3.0616670	0.728437007
3.0650001	0.728760421
3.0683334	0.729628563
3.0716667	0.72971493
3.0750003	0.731091738
3.0783336	0.730128288
3.0816667	0.729870439
3.0850000	0.730823457
3.0883334	0.730033398
3.0916669	0.730806291
3.0950003	0.730896473
3.0983336	0.731760502
3.1016667	0.731365144
3.1050000	0.732346892
3.1083336	0.731960893
3.1116669	0.731831431
3.1150002	0.732094884
3.1183333	0.732295334
3.1216667	0.733044922
3.1250002	0.732623816
3.1283336	0.733778
3.1316669	0.733709574
3.1350000	0.734051764
3.1383333	0.734304547
3.1416669	0.733587265
3.1450002	0.733785451
3.1483335	0.734579086
3.1516669	0.735065401
3.1550000	0.735991359
3.1583335	0.73614794
3.1616669	0.735898376
3.1650002	0.736230075
3.1683335	0.736242712
3.1716666	0.736140311
3.1750002	0.736454487
3.1783335	0.736802876
3.1816669	0.73712194
3.1850002	0.737040699
3.1883333	0.738223732
3.1916668	0.737462461
3.1950002	0.737851083
3.1983335	0.7375049
3.2016668	0.738337576
3.2050002	0.738457203
3.2083335	0.739179313
3.2116668	0.738981843
3.2150002	0.740068734
3.2183335	0.740688503
3.2216668	0.740539193
3.2250001	0.740893781
3.2283335	0.740174234
3.2316668	0.739556253
3.2350001	0.740834534
3.2383335	0.739510238
3.2416670	0.741215229
3.2450001	0.740757525
3.2483335	0.741989553
3.2516668	0.742412925
3.2550001	0.742484033
3.2583337	0.742174864
3.2616668	0.742027044
3.2650001	0.743590951
3.2683334	0.742212534
3.2716668	0.742767692
3.2750003	0.743447006
3.2783334	0.743693292
3.2816668	0.743842721
3.2850001	0.743242085
3.2883334	0.742842495
3.2916670	0.744049311
3.2950003	0.744521797
3.2983334	0.744867802
3.3016667	0.744998515
3.3050001	0.745716453
3.3083336	0.745725155
3.3116670	0.745680273
3.3150001	0.74659878
3.3183334	0.746511817
3.3216667	0.747515678
3.3250003	0.746765137
3.3283336	0.748090267
3.3316667	0.748516262
3.3350000	0.74809736
3.3383334	0.748326778
3.3416669	0.748933494
3.3450003	0.747314811
3.3483336	0.748776138
3.3516667	0.748238087
3.3550000	0.747931778
3.3583336	0.749039531
3.3616669	0.74949795
3.3650002	0.749698877
3.3683333	0.750297904
3.3716667	0.749343574
3.3750002	0.75001657
3.3783336	0.749483168
3.3816669	0.751057386
3.3850000	0.749894559
3.3883333	0.750836134
3.3916669	0.751644969
3.3950002	0.75188458
3.3983335	0.751746535
3.4016669	0.75224036
3.4050000	0.752726853
3.4083335	0.753391922
3.4116669	0.751715303
3.4150002	0.753420174
3.4183335	0.753230631
3.4216669	0.753610969
3.4250002	0.753456056
3.4283335	0.754398406
3.4316669	0.75449121
3.4350002	0.754266143
3.4383338	0.7535128
3.4416668	0.755511522
3.4450002	0.754254699
3.4483335	0.754747808
3.4516668	0.755192101
3.4550004	0.756035805
3.4583335	0.75538367
3.4616668	0.755783081
3.4650002	0.755672336
3.4683335	0.755590975
3.4716671	0.755947888
3.4750001	0.757485569
3.4783335	0.756635904
3.4816668	0.75763464
3.4850001	0.75633049
3.4883337	0.757905781
3.4916670	0.757383943
3.4950001	0.757552683
3.4983335	0.757077992
3.5016668	0.758333325
3.5050004	0.757016838
3.5083337	0.75887847
3.5116668	0.758423746
3.5150001	0.759457052
3.5183334	0.758785904
3.5216670	0.759960592
3.5250003	0.758583009
3.5283334	0.759001553
3.5316668	0.759246826
3.5350001	0.759881675
3.5383337	0.760424197
3.5416670	0.760502696
3.5450003	0.762629628
3.5483334	0.761152685
3.5516667	0.76091373
3.5550003	0.761264741
3.5583336	0.762396932
3.5616670	0.761689365
3.5650001	0.761572242
3.5683334	0.762466312
3.5716670	0.762801945
3.5750003	0.764171481
3.5783336	0.762887597
3.5816667	0.76342231
3.5850000	0.762886167
3.5883336	0.763839066
3.5916669	0.762824774
3.5950003	0.764472723
3.5983336	0.763999462
3.6016667	0.763971984
3.6050003	0.764660716
3.6083336	0.764689982
3.6116669	0.764712989
3.6150002	0.765137196
3.6183333	0.766154051
3.6216669	0.765418112
3.6250002	0.765875816
3.6283336	0.765692353
3.6316669	0.766175032
3.6350000	0.767911673
3.6383336	0.766843617
3.6416669	0.766592026
3.6450002	0.767216563
3.6483335	0.767921388
3.6516669	0.767703354
3.6550002	0.767261982
3.6583335	0.769046962
3.6616669	0.767569184
3.6650002	0.76883328
3.6683335	0.768311441
3.6716669	0.768182278
3.6750002	0.769251943
3.6783335	0.76832211
3.6816669	0.769432426
3.6850002	0.770273924
3.6883338	0.769748509
3.6916668	0.771306098
3.6950002	0.771044672
3.6983335	0.772167027
3.7016668	0.770677269
3.7050004	0.770724058
3.7083335	0.771022618
3.7116668	0.770995796
3.7150002	0.771476448
3.7183335	0.771791816
3.7216671	0.7722615
3.7250001	0.772727013
3.7283335	0.772301316
3.7316668	0.772031069
3.7350001	0.773039341
3.7383337	0.772296667
3.7416670	0.773078561
3.7450001	0.773066998
3.7483335	0.773069382
3.7516668	0.774342239
3.7550004	0.774307251
3.7583337	0.772868455
3.7616668	0.773935378
3.7650001	0.773545384
3.7683334	0.773608804
3.7716670	0.775191844
3.7750003	0.774334252
3.7783334	0.774932802
3.7816668	0.775353432
3.7850001	0.775459349
3.7883337	0.775159001
3.7916670	0.775395691
3.7950003	0.775934398
3.7983334	0.775605142
3.8016667	0.775651038
3.8050003	0.778093398
3.8083336	0.777228773
3.8116670	0.777995229
3.8150001	0.777311802
3.8183334	0.777662814
3.8216670	0.777215898
3.8250003	0.778005362
3.8283336	0.777216852
3.8316667	0.777771056
3.8350000	0.777932048
3.8383336	0.778543055
3.8416669	0.778318644
3.8450003	0.778730631
3.8483336	0.778079271
3.8516667	0.779100537
3.8550003	0.778369904
3.8583336	0.779893935
3.8616669	0.781151533
3.8650002	0.780228436
3.8683333	0.781216741
3.8716669	0.781761289
3.8750002	0.781125307
3.8783336	0.781743884
3.8816669	0.780402958
3.8850000	0.780280769
3.8883336	0.780988574
3.8916669	0.780770898
3.8950002	0.781734705
3.8983335	0.782348633
3.9016669	0.782214582
3.9050002	0.782775044
3.9083335	0.783429444
3.9116669	0.782423794
3.9150002	0.782575786
3.9183335	0.78417033
3.9216669	0.782869518
3.9250002	0.783369184
3.9283335	0.783486366
3.9316669	0.784062743
3.9350002	0.784862042
3.9383338	0.784085929
3.9416668	0.784251809
3.9450002	0.784085512
3.9483335	0.784494758
3.9516668	0.784853816
3.9550004	0.786198974
3.9583335	0.784415841
3.9616668	0.785491407
3.9650002	0.785693944
3.9683335	0.786195099
3.9716671	0.785425127
3.9750001	0.787001789
3.9783335	0.786194325
3.9816668	0.786528945
3.9850001	0.787200749
3.9883337	0.788310468
3.9916670	0.787811339
3.9950001	0.787765324
3.9983335	0.788146555
4.0016665	0.788283765
4.0050001	0.787980437
4.0083337	0.787449122
4.0116668	0.789090335
4.0150003	0.789376378
4.0183334	0.788099766
4.0216670	0.789059103
4.0250001	0.790166497
4.0283337	0.7891137
4.0316668	0.791032553
4.0350003	0.790466487
4.0383334	0.789540947
4.0416670	0.790280998
4.0450001	0.790508747
4.0483336	0.791081309
4.0516667	0.791055858
4.0550003	0.790726364
4.0583334	0.791860879
4.0616670	0.791735411
4.0650001	0.792346895
4.0683336	0.791545749
4.0716672	0.792596221
4.0750003	0.792494476
4.0783334	0.792411387
4.0816669	0.793219447
4.0850000	0.792333067
4.0883336	0.79260695
4.0916667	0.792026758
4.0950003	0.79322511
4.0983334	0.793359458
4.1016669	0.79383862
4.1050005	0.793851495
4.1083336	0.793947578
4.1116667	0.794494927
4.1150002	0.794816017
4.1183333	0.793780327
4.1216669	0.794630945
4.1250005	0.795001984
4.1283336	0.794720769
4.1316667	0.795312345
4.1350002	0.795933604
4.1383338	0.795252323
4.1416669	0.796512365
4.1450000	0.796450257
4.1483335	0.795822382
4.1516666	0.796324253
4.1550002	0.796361804
4.1583338	0.796629012
4.1616669	0.799221158
4.1650000	0.798618019
4.1683335	0.799034476
4.1716671	0.798987985
4.1750002	0.7982651
4.1783338	0.798419595
4.1816669	0.798778117
4.1849999	0.798287273
4.1883335	0.798241675
4.1916671	0.798847795
4.1950002	0.799799025
4.1983333	0.798778772
4.2016668	0.799864292
4.2050004	0.798631072
4.2083335	0.79945153
4.2116671	0.799755693
4.2150002	0.798983276
4.2183332	0.799035251
4.2216668	0.800159514
4.2250004	0.80094713
4.2283335	0.799731314
4.2316670	0.801018596
4.2350001	0.800372899
4.2383337	0.800917804
4.2416668	0.800519466
4.2450004	0.802196682
4.2483335	0.800987959
4.2516665	0.802763939
4.2550001	0.801836669
4.2583337	0.801573396
4.2616668	0.802148461
4.2650003	0.802114427
4.2683334	0.802524984
4.2716670	0.801973939
4.2750001	0.801799357
4.2783337	0.804068327
4.2816672	0.803851843
4.2850003	0.804061234
4.2883334	0.803394556
4.2916665	0.803247869
4.2950001	0.803133309
4.2983336	0.804043055
4.3016667	0.804592788
4.3050003	0.806039572
4.3083334	0.804805458
4.3116670	0.805803657
4.3150005	0.805944026
4.3183336	0.806309283
4.3216672	0.805845499
4.3249998	0.805647254
4.3283334	0.806250036
4.3316669	0.806334317
4.3350000	0.807456374
4.3383336	0.807681739
4.3416667	0.80725354
4.3450003	0.80810988
4.3483338	0.809158087
4.3516669	0.808716953
4.3550005	0.807367861
4.3583331	0.808779538
4.3616667	0.807183325
4.3650002	0.808802247
4.3683333	0.80797106
4.3716669	0.80926764
4.3750000	0.808352888
4.3783336	0.809181094
4.3816671	0.808242381
4.3850002	0.809887052
4.3883338	0.809874535
4.3916669	0.80930227
4.3950000	0.809969366
4.3983335	0.810203612
4.4016666	0.810971737
4.4050002	0.811540723
4.4083333	0.811834395
4.4116669	0.810836792
4.4150004	0.810610652
4.4183335	0.810923517
4.4216671	0.811644375
4.4250002	0.811426401
4.4283338	0.811899483
4.4316669	0.812344313
4.4349999	0.812481999
4.4383335	0.813279748
4.4416666	0.81318599
4.4450002	0.812053382
4.4483337	0.812466562
4.4516668	0.812140763
4.4550004	0.813463867
4.4583335	0.813270509
4.4616671	0.813929975
4.4650006	0.81459254
4.4683332	0.813853145
4.4716668	0.814230502
4.4749999	0.814333201
4.4783335	0.815645158
4.4816670	0.816742718
4.4850001	0.816497088
4.4883337	0.816587091
4.4916668	0.815650046
4.4950004	0.816509247
4.4983339	0.815983474
4.5016665	0.81521529
4.5050001	0.815961838
4.5083332	0.815452814
4.5116668	0.815535963
4.5150003	0.81688726
4.5183334	0.81669426
4.5216670	0.817010641
4.5250001	0.817703545
4.5283337	0.815971255
4.5316672	0.817271471
4.5350003	0.81672287
4.5383334	0.817254901
4.5416665	0.818148971
4.5450001	0.818015993
4.5483336	0.817845702
4.5516667	0.817861974
4.5550003	0.818286061
4.5583334	0.817954004
4.5616670	0.817521572
4.5650005	0.81822592
4.5683336	0.819742084
4.5716672	0.818233609
4.5749998	0.820306122
4.5783334	0.819588661
4.5816669	0.819482803
4.5850000	0.821732104
4.5883336	0.820497394
4.5916667	0.820201099
4.5950003	0.821298003
4.5983338	0.821312666
4.6016669	0.820889056
4.6050005	0.821339726
4.6083331	0.820506752
4.6116667	0.821716011
4.6150002	0.821440339
4.6183333	0.821958482
4.6216669	0.821189284
4.6250000	0.821653307
4.6283336	0.821154296
4.6316671	0.822696209
4.6350002	0.822511137
4.6383338	0.823290288
4.6416669	0.821648002
4.6450000	0.822722971
4.6483335	0.822727561
4.6516666	0.82278347
4.6550002	0.823876739
4.6583333	0.821828604
4.6616669	0.823239684
4.6650004	0.825788379
4.6683335	0.824089468
4.6716671	0.824857354
4.6750002	0.823919237
4.6783338	0.823729098
4.6816669	0.823908269
4.6849999	0.82518369
4.6883335	0.823510051
4.6916666	0.826047897
4.6950002	0.825302184
4.6983337	0.825485528
4.7016668	0.826005518
4.7050004	0.825863302
4.7083335	0.825554669
4.7116671	0.827311635
4.7150006	0.826625884
4.7183332	0.827337027
4.7216668	0.826788485
4.7249999	0.82807678
4.7283335	0.826845229
4.7316670	0.827364683
4.7350001	0.828403235
4.7383337	0.826796114
4.7416668	0.827844977
4.7450004	0.827819109
4.7483339	0.828391433
4.7516665	0.829728127
4.7550001	0.829508305
4.7583332	0.828696847
4.7616668	0.828834653
4.7650003	0.830196202
4.7683334	0.828272581
4.7716670	0.827722669
4.7750001	0.828927934
4.7783337	0.828051984
4.7816672	0.829821587
4.7850003	0.830889523
4.7883334	0.831382453
4.7916665	0.830487609
4.7950001	0.8302719
4.7983336	0.830031276
4.8016667	0.830358088
4.8050003	0.830681443
4.8083334	0.830587149
4.8116670	0.831191778
4.8150005	0.832473159
4.8183336	0.831696451
4.8216672	0.831920147
4.8249998	0.831620753
4.8283334	0.830470145
4.8316669	0.832141042
4.8350000	0.832044542
4.8383336	0.832287669
4.8416667	0.83393544
4.8450003	0.832316697
4.8483338	0.83341229
4.8516669	0.833195746
4.8550005	0.833160579
4.8583331	0.832759261
4.8616667	0.832970321
4.8650002	0.832822859
4.8683333	0.834803343
4.8716669	0.834283829
4.8750000	0.83465761
4.8783336	0.834098101
4.8816671	0.834162474
4.8850002	0.834446549
4.8883338	0.834447742
4.8916674	0.834543765
4.8950000	0.83629185
4.8983335	0.834530175
4.9016666	0.836544752
4.9050002	0.83485353
4.9083338	0.835857511
4.9116669	0.836642027
4.9150004	0.836231947
4.9183335	0.835292757
4.9216671	0.836343944
4.9250007	0.83702445
4.9283338	0.835986972
4.9316669	0.836785734
4.9349999	0.83679992
4.9383335	0.837886572
4.9416671	0.836858213
4.9450002	0.836811721
4.9483337	0.839463294
4.9516668	0.838643193
4.9550004	0.839107037
4.9583340	0.838566601
4.9616671	0.838967443
4.9650006	0.838045001
4.9683332	0.839119315
4.9716668	0.839175224
4.9750004	0.838586271
4.9783335	0.838134229
4.9816670	0.840568781
4.9850001	0.838979781
4.9883337	0.840420604
4.9916673	0.839759886
4.9950004	0.839819074
4.9983339	0.839613915
5.0016665	0.840996385
5.0050001	0.839708507
5.0083337	0.840155125
5.0116668	0.839914084
5.0150003	0.840974033
5.0183334	0.83953017
5.0216670	0.840957642
5.0250006	0.840967596
5.0283337	0.84132272
5.0316672	0.84148109
5.0350003	0.8412835
5.0383334	0.84129715
5.0416670	0.842263043
5.0450001	0.842510998
5.0483336	0.842662394
5.0516667	0.842336178
5.0550003	0.843353152
5.0583339	0.843506932
5.0616670	0.842737377
5.0650005	0.843396008
5.0683336	0.84210217
5.0716672	0.842810154
5.0750003	0.844074249
5.0783334	0.843659401
5.0816669	0.844868064
5.0850000	0.844155431
5.0883336	0.844823957
5.0916672	0.845312417
5.0950003	0.843285084
5.0983338	0.845326781
5.1016669	0.844456971
5.1050005	0.844940782
5.1083341	0.845204473
5.1116667	0.845516682
5.1150002	0.846637011
5.1183333	0.845625639
5.1216669	0.846282005
5.1250005	0.846036494
5.1283336	0.846830428
5.1316671	0.846908629
5.1350002	0.846774578
5.1383338	0.848082602
5.1416674	0.846766949
5.1450000	0.848782301
5.1483335	0.847858667
5.1516666	0.847806692
5.1550002	0.847792745
5.1583338	0.84811312
5.1616669	0.847291827
5.1650004	0.848468602
5.1683335	0.849220276
5.1716671	0.847702026
5.1750007	0.848291874
5.1783338	0.849820614
5.1816669	0.8489241
5.1849999	0.849687994
5.1883335	0.850240409
5.1916671	0.848574102
5.1950002	0.850808859
5.1983337	0.850543439
5.2016668	0.849511445
5.2050004	0.850959659
5.2083340	0.850695014
5.2116671	0.850937188
5.2150006	0.850131571
5.2183332	0.851328254
5.2216668	0.849571884
5.2250004	0.852003157
5.2283335	0.851640344
5.2316670	0.851825178
5.2350001	0.852178633
5.2383337	0.852641165
5.2416673	0.851898909
5.2450004	0.851720035
5.2483339	0.852211893
5.2516665	0.851848781
5.2550001	0.852562606
5.2583337	0.852405369
5.2616668	0.853027105
5.2650003	0.852346242
5.2683334	0.852665842
5.2716670	0.853472233
5.2750006	0.852642834
5.2783337	0.851669967
5.2816672	0.853249073
5.2850003	0.854802907
5.2883334	0.854511261
5.2916670	0.853905082
5.2950001	0.854005694
5.2983336	0.854830384
5.3016667	0.854929328
5.3050003	0.854117334
5.3083339	0.854451835
5.3116670	0.854723334
5.3150005	0.856021881
5.3183336	0.854433715
5.3216672	0.856506586
5.3250003	0.85606873
5.3283334	0.855559886
5.3316669	0.853845179
5.3350000	0.85598284
5.3383336	0.853974521
5.3416672	0.855961502
5.3450003	0.855890989
5.3483338	0.856392562
5.3516669	0.856407225
5.3550005	0.856283128
5.3583341	0.858121514
5.3616667	0.857334614
5.3650002	0.858095825
5.3683333	0.857205153
5.3716669	0.858563304
5.3750005	0.857864618
5.3783336	0.858615458
5.3816671	0.859523296
5.3850002	0.85858053
5.3883338	0.858154118
5.3916674	0.857441962
5.3950000	0.859620571
5.3983335	0.85796994
5.4016666	0.858569682
5.4050002	0.85967797
5.4083338	0.859710753
5.4116669	0.860343993
5.4150004	0.860509515
5.4183335	0.858662248
5.4216671	0.859091461
5.4250007	0.859858632
5.4283338	0.859833539
5.4316669	0.861272633
5.4349999	0.860001147
5.4383335	0.860673726
5.4416671	0.86073947
5.4450002	0.861291885
5.4483337	0.86011076
5.4516668	0.861322165
5.4550004	0.859047592
5.4583340	0.862443626
5.4616671	0.861481845
5.4650006	0.863760948
5.4683332	0.862586021
5.4716668	0.862326562
5.4750004	0.861454666
5.4783335	0.862113774
5.4816670	0.860742152
5.4850001	0.861523867
5.4883337	0.861952245
5.4916673	0.861826718
5.4950004	0.863625109
5.4983339	0.86218828
5.5016665	0.86404407
5.5050001	0.863851368
5.5083337	0.863109112
5.5116668	0.862452745
5.5150003	0.862940967
5.5183334	0.861833036
5.5216670	0.863947511
5.5250006	0.864013195
5.5283337	0.865329266
5.5316672	0.864033103
5.5350003	0.864117026
5.5383334	0.864388228
5.5416670	0.863847971
5.5450001	0.864444971
5.5483336	0.865850091
5.5516667	0.864791632
5.5550003	0.865855575
5.5583339	0.865315437
5.5616670	0.865255833
5.5650005	0.867327273
5.5683336	0.868562698
5.5716672	0.867318988
5.5750003	0.86776042
5.5783334	0.865943074
5.5816669	0.867812753
5.5850000	0.866673768
5.5883336	0.867252171
5.5916672	0.867245615
5.5950003	0.866506577
5.5983338	0.866532147
5.6016669	0.867123306
5.6050005	0.867410064
5.6083341	0.86719954
5.6116667	0.867666841
5.6150002	0.868742704
5.6183333	0.86780262
5.6216669	0.869247675
5.6250005	0.868711472
5.6283336	0.869362116
5.6316671	0.87048626
5.6350002	0.868398368
5.6383338	0.86925596
5.6416674	0.870410085
5.6450000	0.870045364
5.6483335	0.870744765
5.6516666	0.869389772
5.6550002	0.869229317
5.6583338	0.869896591
5.6616669	0.86998111
5.6650004	0.869624436
5.6683335	0.870861769
5.6716671	0.871161282
5.6750007	0.869959891
5.6783338	0.870414078
5.6816669	0.870680571
5.6849999	0.871993423
5.6883335	0.870937407
5.6916671	0.872919917
5.6950002	0.871911705
5.6983337	0.871616244
5.7016668	0.87336576
5.7050004	0.873078466
5.7083340	0.874091148
5.7116671	0.872698665
5.7150006	0.872642219
5.7183332	0.872636378
5.7216668	0.872791827
5.7250004	0.872989595
5.7283335	0.873110771
5.7316670	0.873866975
5.7350001	0.872520804
5.7383337	0.873090923
5.7416673	0.873946548
5.7450004	0.872993648
5.7483339	0.871664643
5.7516665	0.872932136
5.7550001	0.874577701
5.7583337	0.87472266
5.7616668	0.875436366
5.7650003	0.874911785
5.7683334	0.87575233
5.7716670	0.874671578
5.7750006	0.874059618
5.7783337	0.87511754
5.7816672	0.87335825
5.7850003	0.875168443
5.7883334	0.874056041
5.7916670	0.875369012
5.7950001	0.874462187
5.7983336	0.876128733
5.8016667	0.876013756
5.8050003	0.875217617
5.8083339	0.876158595
5.8116670	0.87662679
5.8150005	0.87915796
5.8183336	0.877660513
5.8216672	0.878286898
5.8250003	0.878019989
5.8283334	0.877720535
5.8316669	0.878073752
5.8350000	0.876857758
5.8383336	0.876322091
5.8416672	0.878308296
5.8450003	0.87911284
5.8483338	0.878932595
5.8516669	0.879517138
5.8550005	0.877293587
5.8583341	0.878301859
5.8616667	0.87855643
5.8650002	0.878451705
5.8683333	0.878255844
5.8716669	0.87772888
5.8750005	0.880529642
5.8783336	0.878780365
5.8816671	0.878766239
5.8850002	0.879559398
5.8883338	0.880442619
5.8916674	0.878338933
5.8950000	0.880144239
5.8983335	0.879031658
5.9016666	0.880020797
5.9050002	0.879501939
5.9083338	0.879755139
5.9116669	0.88075316
5.9150004	0.880189657
5.9183335	0.880815744
5.9216671	0.879868031
5.9250007	0.880205631
5.9283338	0.879767597
5.9316669	0.882085681
5.9349999	0.880787075
5.9383335	0.880471289
5.9416671	0.880784571
5.9450002	0.880042732
5.9483337	0.882483482
5.9516668	0.880858302
5.9550004	0.881209612
5.9583340	0.88126421
5.9616671	0.88260448
5.9650006	0.882539511
5.9683332	0.881572127
5.9716668	0.883184135
5.9750004	0.883351862
5.9783335	0.882048667
5.9816670	0.881120324
5.9850001	0.88305825
5.9883337	0.882560432
5.9916673	0.883276284
5.9950004	0.884667993
5.9983339	0.885095656
6.0016665	0.88453728
6.0050001	0.883976877
6.0083337	0.88453716
6.0116668	0.883260071
6.0150003	0.883844852
6.0183334	0.885528684
6.0216670	0.884291709
6.0250006	0.885985375
6.0283337	0.884316564
6.0316672	0.886158943
6.0350003	0.885282099
6.0383334	0.885730147
6.0416670	0.885052085
6.0450001	0.884408236
6.0483336	0.885201871
6.0516667	0.885065615
6.0550003	0.884967983
6.0583339	0.886988938
6.0616670	0.885846138
6.0650005	0.886113584
6.0683336	0.88655287
6.0716672	0.884514213
6.0750003	0.887000084
6.0783334	0.887705028
6.0816669	0.886737943
6.0850000	0.889045894
6.0883336	0.887156129
6.0916672	0.889013529
6.0950003	0.888756216
6.0983338	0.889623284
6.1016669	0.88866365
6.1050005	0.888993919
6.1083341	0.888779581
6.1116667	0.887983143
6.1150002	0.888798773
6.1183333	0.889930725
6.1216669	0.889427126
6.1250005	0.890092313
6.1283336	0.888564229
6.1316671	0.888174892
6.1350002	0.889368475
6.1383338	0.888468564
6.1416674	0.889779508
6.1450000	0.888865888
6.1483335	0.889652252
6.1516666	0.890430689
6.1550002	0.890566349
6.1583338	0.889027059
6.1616669	0.891139805
6.1650004	0.889492989
6.1683335	0.891031027
6.1716671	0.890476227
6.1750007	0.891103566
6.1783338	0.892062843
6.1816669	0.890320838
6.1849999	0.891419232
6.1883335	0.890491128
6.1916671	0.891360819
6.1950002	0.891574681
6.1983337	0.891695976
6.2016668	0.892867148
6.2050004	0.890958011
6.2083340	0.891824484
6.2116671	0.892372727
6.2150006	0.893317044
6.2183332	0.892099917
6.2216668	0.891857147
6.2250004	0.894390225
6.2283335	0.892044425
6.2316670	0.893910825
6.2350001	0.892696738
6.2383337	0.893290341
6.2416673	0.893306494
6.2450004	0.893641114
6.2483339	0.894197285
6.2516665	0.892320931
6.2550001	0.893219829
6.2583337	0.894336343
6.2616668	0.894924581
6.2650003	0.893094599
6.2683334	0.894873858
6.2716670	0.894230783
6.2750006	0.894259095
6.2783337	0.894222081
6.2816672	0.893620491
6.2850003	0.894546688
6.2883334	0.893507361
6.2916670	0.895050645
6.2950001	0.895612061
6.2983336	0.896497488
6.3016667	0.895828962
6.3050003	0.894597352
6.3083339	0.895075679
6.3116670	0.895446062
6.3150005	0.895981729
6.3183336	0.89598459
6.3216672	0.896082223
6.3250003	0.897441864
6.3283334	0.895918727
6.3316669	0.896861911
6.3350000	0.896513403
6.3383336	0.897076249
6.3416672	0.896642089
6.3450003	0.896668315
6.3483338	0.896957934
6.3516669	0.897093952
6.3550005	0.898151457
6.3583341	0.896436274
6.3616667	0.89745152
6.3650002	0.898291886
6.3683333	0.897975266
6.3716669	0.896534801
6.3750005	0.898135126
6.3783336	0.89874053
6.3816671	0.897323847
6.3850002	0.899662674
6.3883338	0.899010241
6.3916674	0.899174511
6.3950000	0.899025917
6.3983335	0.898890674
6.4016666	0.901335299
6.4050002	0.898557246
6.4083338	0.898439407
6.4116669	0.900516391
6.4150004	0.899308503
6.4183335	0.899716795
6.4216671	0.9010728
6.4250007	0.898024797
6.4283338	0.900159776
6.4316669	0.899417996
6.4349999	0.899189532
6.4383335	0.901188254
6.4416671	0.902007401
6.4450002	0.900282025
6.4483337	0.901729226
6.4516668	0.901348472
6.4550004	0.900960267
6.4583340	0.901317895
6.4616671	0.901113153
6.4650006	0.902404964
6.4683332	0.901150525
6.4716668	0.902080417
6.4750004	0.902472973
6.4783335	0.903398156
6.4816670	0.901771009
6.4850001	0.901762307
6.4883337	0.90153569
6.4916673	0.901094377
6.4950004	0.904043555
6.4983339	0.901610971
6.5016665	0.903998137
6.5050001	0.903097212
6.5083337	0.903484583
6.5116668	0.903164148
6.5150003	0.903061807
6.5183334	0.903750062
6.5216670	0.903089643
6.5250006	0.905033946
6.5283337	0.904090047
6.5316672	0.904184043
6.5350003	0.904792726
6.5383334	0.9057675
6.5416670	0.907386541
6.5450001	0.906180978
6.5483336	0.905939162
6.5516667	0.904609263
6.5550003	0.906779587
6.5583339	0.904551566
6.5616670	0.90593046
6.5650005	0.905465007
6.5683336	0.909054697
6.5716672	0.907323837
6.5750003	0.902142227
6.5783334	0.903937459
6.5816669	0.90254122
6.5850000	0.902948737
6.5883336	0.905101419
6.5916672	0.904056549
6.5950003	0.904285312
6.5983338	0.905154407
6.6016669	0.904765904
6.6050005	0.90393877
6.6083341	0.90459764
6.6116667	0.905429006
6.6150002	0.904577076
6.6183333	0.905384064
6.6216669	0.904138267
6.6250005	0.90573442
6.6283336	0.906169415
6.6316671	0.905588448
6.6350002	0.90555352
6.6383338	0.906519115
6.6416674	0.907238364
6.6450000	0.905195415
6.6483335	0.906967461
6.6516666	0.906386912
6.6550002	0.907122552
6.6583338	0.909009993
6.6616669	0.906911731
[truncated: 2,510 more rows]
