# Supplementary material for: The dipeptidyl peptidase IV inhibitors vildagliptin and K-579 inhibit a phospholipase C: a case of promiscuous scaffolds in proteins
Source: F1000Res. 2015 Jan 29;2:286. Originally published 2013 Dec 27. [Version 3] doi: 10.12688/f1000research.2-286.v3 (PMC4309170; doi:10.12688/f1000research.2-286.v3)
Supplement: Phosphoinositide-specific phospholipase C inhibition data using the dipeptidyl peptidase-IV inhibitors K-579 and LAF-237 — Data set for Fig 2 in the main article, describing the inhibition of Phosphoinositide-specific phospholipase C inhibition using the dipeptidyl peptidase-IV inhibitors K-579 and LAF-237. [file f1000research-2-6538-s0000.tgz › liposomes__PIPLC_plus_1_nM_K579.csv]

TIME (min)	ABSORB AT 450nm LIPOSOMES-PIPLC plus 1nM k579
0.00250000	0.387023896
0.00750000	0.389098525
0.01250000	0.390127987
0.01750000	0.391342491
0.02250000	0.393586308
0.02750000	0.39389506
0.03250000	0.395678043
0.03750000	0.397463918
0.04250000	0.397992581
0.04750000	0.399575383
0.05250000	0.401394844
0.05750000	0.402332366
0.06250001	0.403414965
0.06750000	0.405888021
0.07250001	0.406477034
0.07750000	0.407688737
0.08250000	0.409755379
0.08750001	0.410308301
0.09250000	0.411702931
0.09750000	0.413839281
0.10250000	0.414513409
0.10750000	0.415656209
0.11250000	0.417530209
0.11750000	0.418540716
0.12250001	0.419685483
0.12750001	0.42167902
0.13250001	0.422931701
0.13750000	0.423175722
0.14250000	0.426214606
0.14750001	0.426769912
0.15250000	0.427511931
0.15750001	0.429543078
0.16250001	0.430568457
0.16750000	0.430969507
0.17250000	0.43283087
0.17750001	0.434221298
0.18250002	0.434146792
0.18750001	0.436015099
0.19250001	0.437289745
0.19750001	0.437861204
0.20250002	0.440024704
0.20750001	0.441084117
0.21250002	0.441251397
0.21750002	0.443967432
0.22250001	0.444469065
0.22750001	0.44509086
0.23250002	0.446853757
0.23750001	0.44800505
0.24250002	0.4482584
0.24750000	0.449576974
0.25250000	0.451486617
0.25750002	0.450933039
0.26250002	0.452997088
0.26750001	0.454143375
0.27250001	0.45441252
0.27750003	0.455731809
0.28250000	0.456891805
0.28749999	0.457354844
0.29250002	0.458472401
0.29750001	0.460411936
0.30250004	0.460125357
0.30750000	0.460860819
0.31250003	0.462561756
0.31750003	0.462892264
0.32250002	0.463633925
0.32750002	0.466014236
0.33250001	0.466170162
0.33750004	0.466055155
0.34250003	0.468000591
0.34750000	0.46866411
0.35250002	0.468793958
0.35750002	0.470875561
0.36250004	0.471163303
0.36750001	0.471615583
0.37250000	0.473206818
0.37750003	0.473252475
0.38250002	0.473537743
0.38750002	0.475254118
0.39250001	0.475450814
0.39750001	0.475670934
0.40250003	0.477839887
0.40750000	0.477950841
0.41250002	0.477484286
0.41750002	0.479499072
0.42250001	0.479917675
0.42750004	0.479718715
0.43250000	0.481038451
0.43750003	0.482160151
0.44250003	0.481757492
0.44750005	0.483678222
0.45250002	0.484465629
0.45750001	0.484518349
0.46250004	0.485805541
0.46750003	0.485854119
0.47250003	0.486143857
0.47750002	0.4870722
0.48250002	0.48863864
0.48750004	0.487397343
0.49250001	0.488346875
0.49750003	0.489291877
0.50250000	0.489514083
0.50749999	0.490417987
0.51250005	0.491365194
0.51750004	0.491095364
0.52250004	0.491417289
0.52750003	0.492848784
0.53250003	0.492526323
0.53750002	0.493947595
0.54250008	0.494575679
0.54750001	0.493908078
0.55250001	0.494865269
0.55750000	0.496104628
0.56250000	0.496282309
0.56750005	0.496632576
0.57250005	0.49784866
0.57750005	0.497706503
0.58250004	0.498171568
0.58749998	0.499555737
0.59250003	0.498405665
0.59750003	0.499128014
0.60250002	0.500782013
0.60750002	0.500444174
0.61250007	0.500240743
0.61750007	0.502315044
0.62250006	0.501335502
0.62750000	0.501948655
0.63249999	0.503241897
0.63750005	0.503416956
0.64250004	0.502866983
0.64750004	0.504412115
0.65250003	0.504320622
0.65750003	0.504228771
0.66250008	0.505427837
0.66750008	0.50595516
0.67250001	0.505808651
0.67750001	0.506733537
0.68250000	0.506431997
0.68750006	0.506279826
0.69250005	0.508423865
0.69750005	0.508891463
0.70250005	0.507738292
0.70750004	0.508209765
0.71250004	0.508513629
0.71750003	0.508301258
0.72250003	0.510219514
0.72750002	0.50972867
0.73250002	0.5091663
0.73750007	0.511155248
0.74250007	0.510693669
0.74750006	0.510532618
0.75250000	0.5107584
0.75749999	0.511991501
0.76250005	0.510999084
0.76750004	0.512173116
0.77250004	0.513548076
0.77750003	0.511722624
0.78250003	0.513311148
0.78750008	0.513564527
0.79250008	0.512830973
0.79750001	0.513647735
0.80250001	0.51418817
0.80750000	0.513866484
0.81250006	0.51526016
0.81750005	0.515110374
0.82250005	0.514944911
0.82750005	0.51495111
0.83250004	0.515849888
0.83750004	0.515645921
0.84250003	0.516146481
0.84750003	0.516963422
0.85250002	0.516657651
0.85750008	0.516844869
0.86250007	0.517611265
0.86750007	0.517024458
0.87250006	0.517765939
0.87750000	0.518425286
0.88250005	0.517570496
0.88750005	0.518235147
0.89250004	0.51941371
0.89750004	0.51864475
0.90250003	0.519516826
0.90750009	0.519842565
0.91250008	0.519170463
0.91750008	0.519876838
0.92250001	0.520288348
0.92750001	0.520395458
0.93250006	0.520120144
0.93750006	0.521073937
0.94250005	0.521077216
0.94750005	0.520358264
0.95250005	0.52137357
0.95750010	0.520918429
0.96250004	0.520980179
0.96750003	0.523248971
0.97250003	0.522404254
0.97750002	0.52168864
0.98250008	0.52311343
0.98750007	0.52330935
0.99250007	0.521696568
0.99750006	0.523732305
1.00250006	0.523394108
1.00750005	0.523392677
1.01250005	0.523928821
1.01750004	0.524589241
1.02250004	0.523021281
1.02750003	0.524401128
1.03250003	0.524449587
1.03750002	0.524528623
1.04250002	0.525400758
1.04750001	0.52503109
1.05250001	0.524677634
1.05750012	0.525484026
1.06250012	0.525477529
1.06750000	0.524854541
1.07250011	0.525670409
1.07749999	0.526508153
1.08250010	0.524954498
1.08749998	0.526094794
1.09250009	0.526930153
1.09750009	0.525732994
1.10250008	0.52714777
1.10750008	0.527223289
1.11249995	0.526545227
1.11750007	0.527881086
1.12250006	0.527247191
1.12750006	0.526584983
1.13250005	0.527802885
1.13750005	0.528432548
1.14250004	0.527550101
1.14750016	0.528527141
1.15250003	0.528884113
1.15750003	0.528323948
1.16250002	0.528493166
1.16750002	0.528689027
1.17250013	0.528338313
1.17750001	0.529209256
1.18250012	0.529137254
1.18750000	0.528649747
1.19250000	0.529305339
1.19750011	0.529980004
1.20249999	0.529753745
1.20750010	0.529823661
1.21249998	0.5303514
1.21750009	0.529872775
1.22250009	0.530698359
1.22750008	0.531481564
1.23250008	0.530478358
1.23750007	0.531284154
1.24250007	0.531265855
1.24750006	0.52998209
1.25250006	0.530239582
1.25750005	0.531579435
1.26250017	0.530550838
1.26750004	0.530811608
1.27250016	0.532413423
1.27750003	0.531136155
1.28250003	0.531298757
1.28750014	0.532891333
1.29250002	0.532010913
1.29750013	0.531451941
1.30250001	0.533513367
1.30750012	0.532478511
1.31250012	0.53344512
1.31750000	0.533255696
1.32250011	0.532784998
1.32749999	0.532256901
1.33250010	0.533650756
1.33750010	0.53275609
1.34250009	0.532269061
1.34750009	0.533908248
1.35250008	0.533407211
1.35750008	0.53266269
1.36250007	0.533208311
1.36750007	0.533372343
1.37250006	0.532977939
1.37750006	0.535000145
1.38250005	0.534220994
1.38750017	0.533471286
1.39250004	0.535205066
1.39750016	0.534798145
1.40250003	0.534210146
1.40750003	0.535218477
1.41250014	0.534166396
1.41750002	0.534174323
1.42250013	0.535342515
1.42750001	0.534044206
1.43250012	0.534026861
1.43750012	0.535816133
1.44250000	0.534686029
1.44750011	0.534607232
1.45249999	0.535493791
1.45750010	0.535589278
1.46250010	0.534835815
1.46750009	0.535679936
1.47250009	0.535264075
1.47750008	0.534831405
1.48250008	0.535699487
1.48750007	0.535279274
1.49250007	0.534527838
1.49750006	0.53577733
1.50250006	0.536002278
1.50750005	0.535215974
1.51250017	0.536714733
1.51750004	0.53572166
1.52250016	0.535703898
1.52750003	0.537111342
1.53250003	0.536245406
1.53750014	0.535428524
1.54250002	0.536470115
1.54750013	0.536797106
1.55250001	0.53593111
1.55750012	0.537148237
1.56250012	0.536773801
1.56750000	0.535457254
1.57250011	0.537069917
1.57749999	0.536710441
1.58250010	0.536308825
1.58750010	0.536291659
1.59250009	0.537245452
1.59750009	0.536345601
1.60250008	0.536954463
1.60750008	0.538238049
1.61250007	0.536571443
1.61750007	0.536841571
1.62250006	0.537619174
1.62750006	0.53694588
1.63250005	0.53753078
1.63750017	0.537747681
1.64250004	0.537128449
1.64750016	0.53690654
1.65250003	0.538105846
1.65750003	0.538194418
1.66250014	0.537268221
1.66750002	0.538833141
1.67250013	0.538116515
1.67750001	0.538377404
1.68250012	0.539888144
1.68750012	0.537984431
1.69250000	0.538615406
1.69750011	0.538409829
1.70249999	0.538051963
1.70750010	0.538140833
1.71250010	0.538994372
1.71750009	0.537966728
1.72250009	0.538379192
1.72750020	0.539167881
1.73250008	0.5381459
1.73750007	0.538210571
1.74250007	0.539211869
1.74750006	0.538703442
1.75250018	0.539122701
1.75750005	0.538347542
1.76250017	0.538474023
1.76750004	0.538767576
1.77250016	0.539494634
1.77750015	0.538859189
1.78250003	0.538505614
1.78750014	0.539915919
1.79250002	0.539165318
1.79750013	0.538764238
1.80250013	0.539216459
1.80750012	0.539791226
1.81250012	0.538797617
1.81750000	0.540209949
1.82250011	0.540437162
1.82750011	0.538704872
1.83250010	0.539819419
1.83750010	0.539452493
1.84250009	0.538921714
1.84750009	0.539542794
1.85250020	0.539988339
1.85750008	0.539745987
1.86250007	0.540127218
1.86750007	0.539905071
1.87250006	0.539092183
1.87750018	0.540467024
1.88250005	0.540606141
1.88750017	0.539079905
1.89250004	0.540955961
1.89750016	0.540759981
1.90250015	0.538161039
1.90750003	0.53943181
1.91250014	0.540283263
1.91750002	0.539749503
1.92250013	0.540268779
1.92750013	0.541502357
1.93250012	0.539335609
1.93750012	0.540334761
1.94250000	0.540279448
1.94750011	0.539884985
1.95250011	0.540237486
1.95750010	0.541604638
1.96250010	0.540729046
1.96750009	0.541440845
1.97250009	0.540981174
1.97750020	0.54035008
1.98250008	0.540727496
1.98750007	0.541120112
1.99250007	0.540527344
1.99750006	0.540557742
2.00250006	0.541888595
2.00750017	0.540587485
2.01250005	0.541304112
2.01750016	0.541599631
2.02250004	0.540462613
2.02750015	0.541309178
2.03250003	0.541225791
2.03750014	0.540621936
2.04250002	0.541362345
2.04750013	0.54202199
2.05250025	0.541107714
2.05750012	0.541662216
2.06250024	0.541654825
2.06750011	0.541211009
2.07249999	0.541020274
2.07750011	0.542703211
2.08249998	0.54094857
2.08750010	0.541456342
2.09249997	0.541767955
2.09750009	0.541220129
2.10250020	0.541358292
2.10750008	0.54334271
2.11250019	0.541725278
2.11750007	0.541194081
2.12250018	0.543063283
2.12750006	0.542346001
2.13250017	0.5426898
2.13750005	0.543084383
2.14250016	0.542269886
2.14750004	0.542215765
2.15250015	0.54251951
2.15750027	0.541742444
2.16249991	0.541386962
2.16750002	0.54309696
2.17250013	0.542437255
2.17750025	0.542152762
2.18250012	0.543175399
2.18750000	0.542491019
2.19250011	0.541876018
2.19749999	0.543104649
2.20250011	0.542133391
2.20750022	0.541828036
2.21250010	0.542706132
2.21749997	0.542625248
2.22250009	0.542238355
2.22750020	0.543447137
2.23250032	0.542715907
2.23749995	0.542152762
2.24250007	0.54348737
2.24750018	0.542941332
2.25250006	0.542808056
2.25750017	0.543176055
2.26250005	0.543122768
2.26750016	0.542369425
2.27250004	0.542487502
2.27750015	0.543178737
2.28250027	0.542349756
2.28749991	0.543114483
2.29250002	0.54254657
2.29750013	0.54190135
2.30250025	0.543605626
2.30750012	0.543602288
2.31250000	0.542865038
2.31750011	0.544078648
2.32249999	0.544276476
2.32750011	0.542926133
2.33250022	0.54399389
2.33750010	0.543184459
2.34249997	0.542521715
2.34750009	0.543752611
2.35250020	0.544066131
2.35750032	0.542813659
2.36249995	0.543859065
2.36750007	0.543626547
2.37250018	0.543266833
2.37750006	0.543614686
2.38250017	0.54377687
2.38750005	0.542641521
2.39250016	0.543935061
2.39750004	0.543412387
2.40250015	0.5426718
2.40750027	0.544155717
2.41249991	0.543164611
2.41750002	0.542773068
2.42250013	0.544174135
2.42750025	0.543312311
2.43250012	0.543630123
2.43750000	0.544225812
2.44250011	0.544121504
2.44749999	0.543164194
2.45250011	0.544175327
2.45750022	0.543881536
2.46250033	0.542466819
2.46749997	0.542862594
2.47250009	0.544900179
2.47750020	0.543194354
2.48250032	0.544090033
2.48750019	0.544180632
2.49250007	0.543782234
2.49750018	0.543951631
2.50250006	0.54554224
2.50750017	0.543633997
2.51250029	0.544326127
2.51750016	0.545069158
2.52250004	0.543951094
2.52750015	0.544396579
2.53250027	0.544172704
2.53750014	0.544239163
2.54250002	0.544143558
2.54750013	0.544943392
2.55250025	0.543938994
2.55750012	0.54356724
2.56250024	0.544942498
2.56750011	0.544614315
2.57249999	0.543546557
2.57750011	0.544593394
2.58250022	0.543632269
2.58750033	0.543478906
2.59249997	0.545553386
2.59750009	0.545173526
2.60250020	0.544326127
2.60750032	0.545284212
2.61250019	0.543829501
2.61750007	0.544036448
2.62250018	0.544722855
2.62750006	0.543986321
2.63250017	0.544209659
2.63750029	0.544870317
2.64250016	0.543937326
2.64750004	0.54430306
2.65250015	0.54461658
2.65750027	0.544173479
2.66250014	0.544175148
2.66750002	0.545123994
2.67250013	0.544730485
2.67750025	0.543998361
2.68250012	0.544355214
2.68750024	0.545062482
2.69250011	0.544178546
2.69749999	0.545964062
2.70250011	0.544636071
2.70750022	0.543990612
2.71250033	0.545513809
2.71749997	0.546484351
2.72250009	0.54461813
2.72750020	0.545276344
2.73250032	0.545050323
2.73750019	0.544110358
2.74250007	0.54483974
2.74750018	0.544528723
2.75250006	0.543872476
2.75750017	0.544998944
2.76250029	0.544848919
2.76750016	0.544449568
2.77250004	0.544991553
2.77750015	0.54540503
2.78250027	0.544904769
2.78750014	0.54516536
2.79250002	0.545046032
2.79750013	0.544316351
2.80250025	0.54530102
2.80750012	0.544811785
2.81250024	0.544176519
2.81750011	0.545054913
2.82249999	0.545547009
2.82750011	0.54446584
2.83250022	0.54553318
2.83750033	0.545528352
2.84249997	0.544489145
2.84750009	0.545212209
2.85250020	0.545471907
2.85750032	0.5449332
2.86250019	0.545566857
2.86750007	0.54553926
2.87250018	0.544685602
2.87750006	0.544982731
2.88250017	0.545566022
2.88750029	0.544528127
2.89250016	0.54497546
2.89750004	0.544988215
2.90250015	0.54526943
2.90750027	0.545151174
2.91250014	0.545076251
2.91750002	0.544596493
2.92250013	0.544740379
2.92750025	0.545902073
2.93250012	0.545686781
2.93750024	0.546293557
2.94250011	0.546239793
2.94749999	0.544821918
2.95250011	0.544817329
2.95750022	0.546950877
2.96250033	0.544812024
2.96749997	0.544915319
2.97250009	0.545400143
2.97750020	0.545180798
2.98250032	0.544825018
2.98750019	0.545880973
2.99250007	0.544929206
2.99750018	0.545050979
3.00250006	0.546280563
3.00750017	0.544948638
3.01250029	0.544414461
3.01750016	0.546471953
3.02250004	0.545197308
3.02750015	0.54486984
3.03250027	0.546774328
3.03750014	0.544752538
3.04250002	0.545106292
3.04750013	0.546681047
3.05250025	0.54513818
3.05750012	0.544803917
3.06250024	0.546264827
3.06750011	0.545458555
3.07249999	0.545500398
3.07750011	0.546412408
3.08250022	0.545464456
3.08750033	0.545230568
3.09249997	0.546064198
3.09750009	0.545393705
3.10250020	0.545458913
3.10750032	0.546093941
3.11250019	0.545567513
3.11750007	0.544867694
3.12250018	0.546168029
3.12750006	0.546403229
3.13250017	0.545842171
3.13750029	0.547059417
3.14250016	0.546537697
3.14750004	0.545998871
3.15250015	0.546765685
3.15750027	0.546137989
3.16250014	0.545417607
3.16750002	0.546370745
3.17250013	0.546517134
3.17750025	0.545342863
3.18250012	0.547124863
3.18750024	0.546150923
3.19250011	0.545632482
3.19749999	0.547193468
3.20250011	0.546157599
3.20750022	0.54574281
3.21250033	0.546654284
3.21749997	0.546705902
3.22250009	0.545615435
3.22750020	0.546857953
3.23250032	0.545719445
3.23750019	0.545082331
3.24250007	0.545345187
3.24750018	0.546358585
3.25250006	0.545556784
3.25750017	0.546485364
3.26250029	0.546027422
3.26750016	0.544914901
3.27250004	0.546445727
3.27750015	0.546263278
3.28250027	0.54617393
3.28750014	0.546498358
3.29250002	0.546369255
3.29750013	0.545525134
3.30250025	0.546567977
3.30750012	0.546043932
3.31250024	0.546087265
3.31750011	0.545827091
3.32249999	0.546776652
3.32750011	0.545507669
3.33250022	0.546251953
3.33750033	0.546299756
3.34249997	0.545800388
3.34750009	0.545789361
3.35250020	0.546606243
3.35750032	0.54574132
3.36250019	0.546541154
3.36750007	0.546755672
3.37250018	0.546217561
3.37750006	0.546163321
3.38250017	0.546577931
3.38750029	0.545965791
3.39250016	0.546291947
3.39750004	0.547842383
3.40250015	0.546085596
3.40750027	0.546407223
3.41250014	0.54705745
3.41750026	0.545871735
3.42250013	0.546922684
3.42750025	0.548341215
3.43250012	0.545988739
3.43750024	0.546451211
3.44250035	0.546894968
3.44749999	0.545985103
3.45250011	0.54629904
3.45750022	0.546878815
3.46250033	0.545290351
3.46750021	0.546465278
3.47250009	0.546722472
3.47750020	0.546360612
3.48250032	0.546459198
3.48750019	0.546668172
3.49250031	0.546166062
3.49750018	0.546904147
3.50250006	0.547440767
3.50750017	0.546915829
3.51250029	0.545994341
3.51750040	0.547574103
3.52250004	0.546296895
3.52750015	0.546016395
3.53250027	0.54752624
3.53750014	0.546618283
3.54250026	0.546536923
3.54750013	0.547240138
3.55250025	0.54644841
3.55750012	0.546526492
3.56250024	0.546919823
3.56750035	0.546295881
3.57249999	0.54659301
3.57750011	0.547332883
3.58250022	0.54633075
3.58750033	0.546300769
3.59250021	0.547323048
3.59750009	0.546329677
3.60250020	0.546433866
3.60750032	0.547059596
3.61250019	0.546686709
3.61750031	0.545955777
3.62250018	0.547011912
3.62750006	0.547084272
3.63250017	0.54620254
3.63750029	0.547351539
3.64250040	0.546978176
3.64750004	0.546064973
3.65250015	0.546724081
3.65750027	0.546614289
3.66250014	0.546504557
3.66750026	0.54718709
3.67250013	0.54681176
3.67750025	0.545921981
3.68250012	0.546202183
3.68750024	0.54696846
3.69250035	0.545887172
3.69749999	0.547424316
3.70250011	0.546963036
3.70750022	0.546233296
3.71250033	0.547748327
3.71750021	0.54800117
3.72250009	0.546216309
3.72750020	0.546625197
3.73250032	0.548514962
3.73750019	0.546459258
3.74250031	0.546773851
3.74750018	0.547948301
3.75250006	0.547172129
3.75750017	0.547516465
3.76250029	0.547250211
3.76750040	0.546599209
3.77250004	0.548208058
3.77750015	0.547421813
3.78250027	0.546649218
3.78750014	0.547424197
3.79250026	0.547317326
3.79750013	0.546825826
3.80250025	0.546709836
3.80750012	0.547661781
3.81250024	0.546884239
3.81750035	0.546791673
3.82249999	0.547323287
3.82750011	0.546072722
3.83250022	0.547056973
3.83750033	0.547437668
3.84250021	0.546504974
3.84750009	0.547246397
3.85250020	0.547539115
3.85750032	0.546756208
3.86250019	0.547297597
3.86750031	0.548188627
3.87250018	0.546931386
3.87750006	0.546975195
3.88250017	0.548693776
3.88750029	0.546296835
3.89250040	0.546045423
3.89750004	0.54726404
3.90250015	0.546458364
3.90750027	0.546904147
3.91250014	0.547126412
3.91750026	0.54679513
3.92250013	0.546537638
3.92750025	0.54746294
3.93250012	0.547051132
3.93750024	0.547313452
3.94250035	0.54791522
3.94749999	0.54763186
3.95250011	0.546037376
3.95750022	0.547430813
3.96250033	0.546941638
3.96750021	0.546409428
3.97250009	0.547669768
3.97750020	0.548118532
3.98250032	0.546588838
3.98750019	0.547721505
3.99250031	0.547395945
3.99750018	0.546667993
4.00250006	0.547605515
4.00750017	0.547979176
4.01250029	0.547004223
4.01750040	0.548494518
4.02250004	0.547390223
4.02750015	0.546760678
4.03250027	0.547577202
4.03750038	0.546514213
4.04250050	0.54700011
4.04750013	0.547933102
4.05250025	0.547385573
4.05750036	0.546277404
4.06250048	0.548055887
4.06750011	0.547211826
4.07250023	0.54695344
4.07750034	0.547777534
4.08249998	0.547306836
4.08750010	0.547064185
4.09250021	0.547352374
4.09750032	0.548208118
4.10249996	0.546694636
4.10750008	0.547313869
4.11250019	0.547439575
4.11750031	0.54656738
4.12249994	0.547833026
4.12750006	0.548012018
4.13250017	0.546642721
4.13750029	0.547805011
4.14250040	0.547845423
4.14750004	0.546574354
4.15250015	0.547335208
4.15750027	0.547124028
4.16250038	0.546477318
4.16750050	0.547100127
4.17250013	0.547401369
4.17750025	0.546228766
4.18250036	0.547416508
4.18750048	0.548165441
4.19250011	0.546005428
4.19750023	0.547255635
4.20250034	0.547525168
4.20749998	0.546519697
4.21250010	0.546941519
4.21750021	0.547397673
4.22250032	0.546855569
4.22749996	0.54799819
4.23250008	0.547510326
4.23750019	0.546857834
4.24250031	0.547339976
4.24749994	0.547913313
4.25250006	0.546994031
4.25750017	0.547568083
4.26250029	0.547929406
4.26750040	0.546671331
4.27250004	0.547154546
4.27750063	0.547237396
4.28250027	0.547333241
4.28749991	0.546736479
4.29250050	0.547769666
4.29750013	0.547079861
4.30250025	0.547069907
4.30750036	0.548576295
4.31250000	0.54800123
4.31750011	0.54684794
4.32250023	0.548655391
4.32750034	0.547188878
4.33249998	0.546827078
4.33750010	0.548535883
4.34250021	0.548023105
4.34750032	0.547005773
4.35250044	0.547491729
4.35750008	0.546824575
4.36250019	0.547671676
4.36750031	0.547472954
4.37249994	0.547871888
4.37750053	0.546996653
4.38250017	0.548131645
4.38749981	0.548331499
4.39250040	0.547875166
4.39750004	0.547559321
4.40250063	0.547928572
4.40750027	0.546839654
4.41249991	0.548510015
4.41750050	0.547310531
4.42250013	0.547036111
4.42750025	0.547836363
4.43250036	0.547371507
4.43750000	0.547334552
4.44250011	0.547838867
4.44750023	0.546755791
4.45250034	0.546664357
4.45749998	0.54807651
4.46250010	0.548194468
4.46750021	0.547420144
4.47250032	0.54781574
4.47750044	0.548107684
4.48250008	0.54769969
4.48750019	0.548200131
4.49250031	0.547891617
4.49749994	0.546993911
4.50250053	0.548299849
4.50750017	0.548480034
4.51249981	0.547442317
4.51750040	0.548125804
4.52250004	0.549040377
4.52750063	0.547448933
4.53250027	0.548173964
4.53749991	0.547882021
4.54250050	0.547081173
4.54750013	0.547407866
4.55250025	0.548193455
4.55750036	0.546623647
4.56250000	0.547712922
4.56750011	0.548395395
4.57250023	0.546825171
4.57750034	0.547500491
4.58249998	0.547733784
4.58750010	0.547377348
4.59250021	0.547747135
4.59750032	0.547552347
4.60250044	0.546916008
4.60750008	0.547398448
4.61250019	0.548699021
4.61750031	0.548224211
4.62249994	0.547830164
4.62750053	0.54956758
4.63250017	0.547346592
4.63749981	0.547676384
4.64250040	0.547708392
4.64750004	0.546958268
4.65250063	0.547422051
4.65750027	0.548013568
4.66249991	0.547333896
4.66750050	0.547352314
4.67250013	0.548260629
4.67750025	0.547351837
4.68250036	0.547160089
4.68750000	0.547861815
4.69250011	0.547452271
4.69750023	0.547237754
4.70250034	0.548876405
4.70749998	0.548422098
4.71250010	0.547321439
4.71750021	0.548097193
4.72250032	0.547490716
4.72750044	0.547234178
4.73250008	0.548436105
4.73750019	0.546898067
4.74250031	0.546786606
4.74749994	0.548018396
4.75250053	0.547677875
4.75750017	0.547041595
4.76249981	0.548017681
4.76750040	0.547204852
4.77250004	0.54738754
4.77750063	0.548440397
4.78250027	0.547650278
4.78749991	0.5468207
4.79250050	0.549052954
4.79750013	0.548627913
4.80250025	0.547797501
4.80750036	0.548446834
4.81250000	0.547701895
4.81750011	0.54749018
4.82250023	0.549229145
4.82750034	0.547637582
4.83249998	0.546633363
4.83750010	0.5485515
4.84250021	0.547678471
4.84750032	0.547093093
4.85250044	0.547839463
4.85750008	0.548201025
4.86250019	0.54697305
4.86750031	0.548165858
4.87249994	0.547610223
4.87750053	0.547052324
4.88250017	0.548327863
4.88750029	0.548001468
4.89250040	0.547430873
4.89750004	0.547604144
4.90250063	0.54857707
4.90750027	0.545810342
4.91250038	0.547418416
4.91750050	0.547524869
4.92250013	0.547189117
4.92750025	0.547666669
4.93250036	0.547803998
4.93750048	0.547044694
4.94250011	0.548341274
4.94750023	0.548278034
4.95250034	0.547204375
4.95749998	0.548574269
4.96250057	0.548005462
4.96750021	0.546936572
4.97250032	0.548504531
4.97750044	0.547837853
4.98250008	0.547265291
4.98750067	0.547138512
4.99250031	0.548535824
4.99749994	0.546639442
5.00250053	0.547890842
5.00750017	0.547903478
5.01250029	0.547408819
5.01750040	0.548219681
5.02250004	0.547843576
5.02750063	0.547285855
5.03250027	0.547965765
5.03750038	0.547770977
5.04250050	0.547505319
5.04750013	0.547358334
5.05250025	0.547702491
5.05750036	0.54693985
5.06250048	0.547663629
5.06750011	0.548239946
5.07250023	0.547353447
5.07750034	0.547157466
5.08249998	0.548876524
5.08750057	0.547424257
5.09250021	0.547524452
5.09750032	0.548177838
5.10250044	0.547878087
5.10750008	0.547112048
5.11250067	0.548290193
5.11750031	0.548439622
5.12249994	0.547147811
5.12750053	0.548456371
5.13250017	0.546807349
5.13750029	0.547251761
5.14250040	0.548075855
5.14750004	0.547493815
5.15250063	0.54772079
5.15750027	0.548047602
5.16250038	0.547794759
5.16750050	0.547560453
5.17250013	0.547874987
5.17750025	0.547617436
5.18250036	0.546536684
5.18750048	0.548379719
5.19250011	0.548208714
5.19750023	0.546906591
5.20250034	0.548340261
5.20749998	0.547236264
5.21250057	0.547251165
5.21750021	0.547993124
5.22250032	0.548237026
5.22750044	0.546690106
5.23250008	0.548171043
5.23750067	0.547809005
5.24250031	0.547750175
5.24749994	0.54813993
5.25250053	0.548089802
5.25750017	0.547577262
5.26250029	0.548617184
5.26750040	0.548454464
5.27250004	0.547199488
5.27750063	0.54826802
5.28250027	0.547721863
5.28750038	0.547268331
5.29250050	0.547971547
5.29750013	0.547736526
5.30250025	0.547549248
5.30750036	0.547548115
5.31250048	0.547997057
5.31750011	0.547326267
5.32250023	0.547634006
5.32750034	0.548418999
5.33249998	0.546866357
5.33750057	0.547403336
5.34250021	0.547659457
5.34750032	0.547356427
5.35250044	0.547522366
5.35750008	0.548149526
5.36250067	0.547515512
5.36750031	0.548337281
5.37249994	0.548272967
5.37750053	0.547329664
5.38250017	0.547635615
5.38750029	0.548169017
5.39250040	0.547495127
5.39750004	0.547528386
5.40250063	0.548733652
5.40750027	0.547272742
5.41250038	0.548091829
5.41750050	0.547817648
5.42250013	0.547398806
5.42750025	0.547669649
5.43250036	0.548431516
5.43750048	0.546922326
5.44250011	0.546955347
5.44750023	0.549236894
5.45250034	0.547632456
5.45749998	0.547724605
5.46250057	0.548656166
5.46750021	0.547128499
5.47250032	0.547311723
5.47750044	0.548077464
5.48250008	0.547129631
5.48750067	0.547376275
5.49250031	0.54920733
5.49749994	0.548111618
5.50250053	0.547485948
5.50750017	0.549879849
5.51250029	0.54797858
5.51750040	0.547544122
5.52250004	0.548384547
5.52750063	0.547679842
5.53250027	0.547623932
5.53750038	0.548616767
5.54250050	0.547826827
5.54750013	0.547033012
5.55250025	0.547425568
5.55750036	0.547511935
5.56250048	0.547042549
5.56750011	0.548322916
5.57250023	0.548314929
5.57750034	0.547915578
5.58249998	0.548131883
5.58750057	0.548537791
5.59250021	0.547462821
5.59750032	0.548971832
5.60250044	0.54788667
5.60750008	0.547580123
5.61250067	0.548668683
5.61750031	0.547545075
5.62249994	0.547191799
5.62750053	0.548261941
5.63250017	0.54776454
5.63750029	0.547492027
5.64250040	0.548866153
5.64750004	0.548914552
5.65250063	0.547370255
5.65750027	0.548771739
5.66250038	0.548022568
5.66750050	0.547669351
5.67250013	0.548447371
5.67750025	0.547730029
5.68250036	0.546712518
5.68750048	0.548349261
5.69250011	0.547512591
5.69750023	0.547809541
5.70250034	0.547763705
5.70749998	0.547950983
5.71250057	0.54665792
5.71750021	0.54773283
5.72250032	0.548378289
5.72750044	0.546011984
5.73250008	0.548122048
5.73750067	0.547562063
5.74250031	0.547061503
5.74749994	0.548430979
5.75250053	0.547704876
5.75750017	0.547779203
5.76250029	0.547997415
5.76750040	0.547819614
5.77250004	0.54722023
5.77750063	0.547860682
5.78250027	0.548788309
5.78750038	0.546891034
5.79250050	0.547640741
5.79750013	0.548961401
5.80250025	0.547362328
5.80750036	0.547696829
5.81250048	0.548010051
5.81750011	0.547287226
5.82250023	0.548103273
5.82750034	0.547952116
5.83249998	0.547105849
5.83750057	0.54761982
5.84250021	0.547954083
5.84750032	0.547633886
5.85250044	0.547686875
5.85750008	0.548362196
5.86250067	0.54739064
5.86750031	0.54722482
5.87249994	0.547925472
5.87750053	0.547090948
5.88250017	0.547407985
5.88750029	0.54793638
5.89250040	0.546923399
5.89750004	0.547190428
5.90250063	0.548406124
5.90750027	0.547767997
5.91250038	0.547568142
5.91750050	0.54831785
5.92250013	0.547773182
5.92750025	0.547884345
5.93250036	0.547785521
5.93750048	0.547742367
5.94250011	0.547022581
5.94750023	0.548633695
5.95250034	0.546778202
5.95749998	0.547554374
5.96250057	0.547906041
5.96750021	0.547005415
5.97250032	0.547560215
5.97750044	0.548247933
5.98250008	0.547679484
5.98750067	0.547737837
5.99250031	0.54823637
5.99749994	0.547520816
6.00250053	0.547569037
6.00750017	0.547791719
6.01250029	0.546975553
6.01750040	0.547030568
6.02250004	0.547214389
6.02750063	0.547749221
6.03250027	0.547149122
6.03750038	0.547999799
6.04250050	0.547865331
6.04750013	0.547037423
6.05250025	0.54836762
6.05750036	0.547807515
6.06250048	0.546987712
6.06750011	0.54727757
6.07250023	0.548014939
6.07750034	0.546747744
6.08249998	0.547194958
6.08750057	0.547446966
6.09250021	0.546961188
6.09750032	0.547725439
6.10250044	0.54751718
6.10750008	0.546738684
6.11250067	0.547839642
6.11750031	0.548081458
6.12249994	0.547110915
6.12750053	0.547814727
6.13250017	0.547721505
6.13750029	0.546812356
6.14250040	0.547453284
6.14750004	0.54793787
6.15250063	0.546980321
6.15750027	0.547595024
6.16250038	0.547899067
6.16750050	0.547012806
6.17250013	0.54746747
6.17750025	0.547486067
6.18250036	0.546665907
6.18750048	0.547769904
6.19250011	0.547425747
6.19750023	0.546804428
6.20250034	0.547840297
6.20749998	0.547610343
6.21250057	0.546899021
6.21750021	0.547704697
6.22250032	0.548224747
6.22750044	0.546923697
6.23250008	0.547192693
6.23750067	0.548205674
6.24250031	0.546888232
6.24749994	0.54778254
6.25250053	0.548408866
6.25750017	0.547351599
6.26250029	0.547587991
6.26750040	0.548050582
6.27250004	0.546825111
6.27750063	0.547260344
6.28250027	0.54773885
6.28750038	0.546654344
6.29250050	0.547017336
6.29750013	0.547545672
6.30250025	0.547403455
6.30750036	0.547082424
6.31250048	0.548196614
6.31750011	0.547555149
6.32250023	0.546671927
6.32750034	0.548166096
6.33249998	0.547148705
6.33750057	0.547279477
6.34250021	0.548237205
6.34750032	0.546894252
6.35250044	0.546605706
6.35750008	0.547742367
6.36250067	0.546500862
6.36750031	0.546684027
6.37249994	0.54810065
6.37750053	0.547085106
6.38250017	0.546958327
6.38750029	0.548001468
6.39250040	0.546743691
6.39750004	0.546516478
6.40250063	0.547078669
6.40750027	0.547099054
6.41250038	0.54701221
6.41750050	0.547510028
6.42250013	0.547145546
6.42750025	0.546892047
6.43250036	0.547904372
6.43750048	0.547157407
6.44250011	0.546989977
6.44750023	0.548126459
6.45250034	0.547687769
6.45749998	0.547115803
6.46250057	0.5478459
6.46750021	0.547579527
6.47250032	0.546728432
6.47750044	0.547680736
6.48250008	0.547407687
6.48750067	0.546658099
6.49250031	0.547598958
6.49749994	0.547506988
6.50250053	0.547133267
6.50750017	0.547867894
6.51250029	0.546929598
6.51750040	0.54693085
6.52250004	0.547293067
6.52750063	0.547333002
6.53250027	0.546746612
6.53750038	0.547570944
6.54250050	0.546905816
6.54750013	0.545797765
6.55250025	0.547084749
6.55750036	0.548025429
6.56250048	0.546618283
6.56750011	0.547513008
6.57250023	0.546854436
6.57750034	0.546611369
6.58249998	0.547463775
6.58750057	0.548224688
6.59250021	0.546164513
6.59750032	0.547534823
6.60250044	0.547279298
6.60750008	0.546826839
6.61250067	0.547248304
6.61750031	0.547673106
6.62249994	0.546313226
6.62750053	0.547070146
6.63250017	0.547337949
6.63750029	0.546972036
6.64250040	0.547253311
6.64750004	0.54744947
6.65250063	0.546225488
6.65750027	0.546926737
6.66250038	0.547458053
6.66750050	0.546398103
6.67250013	0.547348976
6.67750025	0.546992004
6.68250036	0.546336532
6.68750048	0.547609091
6.69250011	0.547157884
6.69750023	0.546842694
6.70250034	0.546578288
6.70749998	0.546440184
6.71250057	0.545763731
6.71750021	0.547474623
6.72250032	0.5469926
6.72750044	0.546109378
6.73250008	0.547087491
6.73750067	0.547363937
6.74250031	0.547059417
6.74749994	0.547051966
6.75250053	0.546741426
6.75750017	0.54681772
6.76250029	0.547830105
6.76750040	0.54921025
6.77250004	0.546896994
6.77750063	0.546901226
6.78250027	0.547078252
6.78750038	0.546495318
6.79250050	0.546142697
6.79750013	0.546928167
6.80250025	0.545431197
6.80750036	0.546561182
6.81250048	0.547159255
6.81750011	0.545808435
6.82250023	0.546543419
6.82750034	0.547540307
6.83249998	0.546402335
6.83750057	0.546601951
6.84250021	0.547451675
6.84750080	0.545319319
6.85250044	0.546659589
6.85750008	0.547365904
6.86250067	0.54633534
6.86750031	0.546832025
6.87250042	0.547082186
6.87750053	0.546348691
6.88250017	0.546015084
6.88750029	0.547552645
6.89250040	0.546019614
6.89750052	0.546735585
6.90250063	0.546998799
6.90750027	0.546474159
6.91250038	0.546151102
6.91750050	0.547293127
6.92250061	0.547499538
6.92750025	0.54750222
6.93250036	0.547441185
6.93750048	0.546355486
6.94250011	0.546825588
6.94750071	0.546737015
6.95250034	0.547200084
6.95749998	0.546805322
6.96250057	0.546470285
6.96750021	0.546112359
6.97250080	0.546236575
6.97750044	0.547109187
6.98250008	0.545656204
6.98750067	0.546497345
6.99250031	0.546920896
6.99750042	0.546619415
7.00250053	0.546225071
7.00750017	0.547532201
7.01250029	0.546252191
7.01750040	0.54649508
7.02250052	0.547202289
7.02750063	0.546904862
7.03250027	0.545684695
7.03750038	0.547497451
7.04250050	0.54694736
7.04750061	0.546302438
7.05250025	0.547516286
7.05750036	0.546893895
7.06250048	0.546464741
7.06750011	0.546680212
7.07250071	0.546920896
7.07750034	0.546675444
7.08249998	0.547713876
7.08750057	0.547815025
7.09250021	0.54619813
7.09750080	0.546498179
7.10250044	0.547458649
7.10750008	0.546640337
7.11250067	0.547328115
7.11750031	0.547524929
7.12250042	0.546150446
7.12750053	0.546529234
7.13250017	0.546426594
7.13750029	0.546458244
7.14250040	0.546906531
7.14750052	0.54680568
7.15250063	0.545934975
7.15750027	0.546233177
7.16250038	0.547254145
7.16750050	0.54597652
7.17250061	0.546425223
7.17750025	0.546966612
7.18250036	0.546178341
7.18750048	0.546541393
7.19250011	0.547770739
7.19750071	0.546002686
7.20250034	0.546775281
7.20749998	0.547144353
7.21250057	0.546383798
7.21750021	0.546757221
7.22250080	0.546731651
7.22750044	0.546187341
7.23250008	0.546127439
7.23750067	0.547489524
7.24250031	0.546436727
7.24750042	0.546116233
7.25250053	0.548097134
7.25750017	0.54725194
7.26250029	0.547766745
7.26750040	0.547196388
7.27250052	0.546699584
7.27750063	0.547250748
7.28250027	0.548892796
7.28750038	0.546871781
7.29250050	0.546657562
7.29750061	0.546828151
7.30250025	0.546035409
7.30750036	0.546426773
7.31250048	0.546683133
7.31750011	0.54578954
7.32250071	0.546763599
7.32750034	0.547004163
7.33249998	0.545914888
7.33750057	0.546595931
7.34250021	0.546870351
7.34750080	0.546326935
7.35250044	0.546524882
7.35750008	0.546821117
7.36250067	0.546025038
7.36750031	0.545742273
7.37250042	0.547382474
7.37750053	0.546411216
7.38250017	0.546050131
7.38750029	0.547397673
7.39250040	0.545969844
7.39750052	0.546449184
7.40250063	0.547160924
7.40750027	0.546048224
7.41250038	0.546063662
7.41750050	0.547526121
7.42250061	0.546154678
7.42750025	0.545523047
7.43250036	0.547450364
7.43750048	0.546655238
7.44250011	0.545603097
7.44750071	0.546656013
7.45250034	0.546411753
7.45749998	0.546267867
7.46250057	0.546708167
7.46750021	0.546180606
7.47250080	0.546361625
7.47750044	0.546705961
7.48250008	0.546499789
7.48750067	0.545835435
7.49250031	0.547070086
7.49750042	0.546202719
7.50250053	0.546424389
7.50750017	0.547161579
7.51250029	0.546253145
7.51750040	0.545938551
7.52250052	0.546767175
7.52750063	0.546534777
7.53250027	0.545723617
7.53750038	0.546492577
7.54250050	0.545470953
7.54750061	0.546157837
7.55250025	0.547471106
7.55750036	0.54626435
7.56250048	0.546242118
7.56750011	0.546609759
7.57250071	0.547002018
7.57750034	0.545356274
7.58249998	0.546950817
7.58750057	0.546563566
7.59250021	0.545643866
7.59750080	0.546207011
7.60250044	0.546691537
7.60750008	0.546143711
7.61250067	0.546647847
7.61750031	0.547427476
7.62250042	0.546505988
7.62750053	0.547396302
7.63250017	0.546816766
7.63750029	0.546222329
7.64250040	0.54743427
7.64750052	0.546535671
7.65250063	0.546230137
7.65750027	0.546180129
7.66250038	0.54630512
7.66750050	0.545636416
7.67250061	0.546477735
7.67750025	0.546505988
7.68250036	0.545851111
7.68750048	0.546684861
7.69250011	0.547087967
7.69750071	0.545626283
7.70250034	0.546558738
7.70749998	0.546073675
7.71250057	0.545378387
7.71750021	0.54712069
7.72250080	0.546699405
7.72750044	0.545991838
7.73250008	0.54652971
7.73750067	0.546581149
7.74250031	0.545853078
7.74750042	0.546349108
7.75250053	0.546700776
7.75750017	0.545682252
7.76250029	0.546262503
7.76750040	0.546543241
7.77250052	0.546266675
7.77750063	0.546113312
7.78250027	0.547297418
7.78750038	0.545462787
7.79250050	0.545411229
7.79750061	0.54699707
7.80250025	0.546768129
7.80750036	0.545876503
7.81250048	0.547178328
7.81750011	0.546461225
7.82250071	0.547727525
7.82750034	0.547279358
7.83249998	0.546032131
7.83750057	0.54597193
7.84250021	0.547594845
7.84750080	0.547175646
7.85250044	0.546476364
7.85750008	0.547504008
7.86250067	0.546534419
7.86750031	0.545981109
7.87250042	0.547332943
7.87750053	0.546167791
7.88250017	0.545829952
7.88750029	0.547509074
7.89250040	0.545643091
7.89750052	0.545072615
7.90250063	0.546023369
7.90750027	0.545761943
7.91250038	0.546146572
7.91750050	0.546376526
7.92250061	0.54650259
7.92750025	0.546243012
7.93250036	0.547695994
7.93750048	0.546152055
7.94250011	0.545737088
7.94750071	0.54677552
7.95250034	0.545862019
7.95749998	0.545577347
7.96250057	0.547136486
7.96750021	0.546166539
7.97250080	0.546229422
7.97750044	0.546539545
7.98250008	0.54668957
7.98750067	0.545646608
7.99250031	0.546664715
7.99750042	0.546529889
8.00250053	0.545579553
8.00750065	0.547136545
8.01250076	0.546425521
8.01749992	0.546046913
8.02250099	0.545900762
8.02750015	0.546672046
8.03250027	0.546361864
8.03750038	0.547869623
8.04250050	0.546760321
8.04750061	0.546401501
8.05250073	0.546353579
8.05749989	0.546707511
8.06250095	0.545412004
8.06750011	0.547198296
8.07250023	0.547233343
8.07750034	0.546593666
8.08250046	0.547208011
8.08750057	0.546486676
8.09250069	0.545383275
8.09750080	0.546451628
8.10249996	0.54656142
8.10750008	0.545754969
8.11250019	0.546396136
8.11750031	0.547130168
8.12250042	0.546279132
8.12750053	0.54716289
8.13250065	0.546567261
8.13750076	0.546268523
8.14249992	0.54700172
8.14750099	0.546737194
8.15250015	0.546178043
8.15750027	0.54641211
8.16250038	0.546333134
8.16750050	0.54566139
8.17250061	0.54655385
8.17750073	0.5464288
8.18249989	0.546201944
8.18750095	0.546431065
8.19250011	0.546382844
8.19750023	0.545567632
8.20250034	0.546266258
8.20750046	0.546562791
8.21250057	0.545961857
8.21750069	0.54703033
8.22250080	0.546825528
8.22749996	0.546089292
8.23250008	0.547421038
8.23750019	0.546365559
8.24250031	0.545752287
8.24750042	0.546464801
8.25250053	0.546668768
8.25750065	0.545654059
8.26250076	0.546554983
8.26749992	0.54704845
8.27250099	0.546061397
8.27750015	0.54576838
8.28250027	0.546300292
8.28750038	0.545460463
8.29250050	0.546184957
8.29750061	0.546864092
8.30250073	0.545543432
8.30749989	0.545788705
8.31250095	0.547242582
8.31750011	0.545975804
8.32250023	0.546419799
8.32750034	0.547171176
8.33250046	0.546036959
8.33750057	0.546438634
8.34250069	0.546975672
8.34750080	0.546088219
8.35249996	0.546137095
8.35750008	0.54602468
8.36250019	0.545677304
8.36750031	0.545984328
8.37250042	0.547300339
8.37750053	0.546845377
8.38250065	0.546114206
8.38750076	0.547680616
8.39249992	0.54651171
8.39750099	0.546539843
8.40250015	0.547404409
8.40750027	0.546268702
8.41250038	0.54641974
8.41750050	0.54660511
8.42250061	0.545698524
8.42750073	0.546197891
8.43249989	0.546854675
8.43750095	0.546153724
8.44250011	0.54611069
8.44750023	0.546749532
8.45250034	0.546148419
8.45750046	0.546185792
8.46250057	0.546862245
8.46750069	0.546093643
8.47250080	0.546047151
8.47749996	0.546464026
8.48250008	0.545994043
8.48750019	0.545524776
8.49250031	0.548017681
8.49750042	0.546052456
8.50250053	0.545838594
8.50750065	0.547339976
8.51250076	0.546196401
8.51749992	0.545799792
8.52250099	0.547074795
8.52750015	0.545954466
8.53250027	0.546004057
8.53750038	0.546849012
8.54250050	0.546243548
8.54750061	0.54592073
8.55250073	0.5467605
8.55749989	0.546403706
8.56250000	0.545690537
8.56750107	0.546996892
8.57250023	0.546240926
8.57750034	0.545356929
8.58250046	0.546625316
8.58749962	0.546973109
8.59250069	0.546371877
8.59750080	0.547004223
8.60249996	0.546840012
8.60750008	0.545834959
8.61250019	0.546323478
8.61750126	0.546489656
8.62250042	0.545791566
8.62750053	0.546791077
8.63250065	0.545840204
8.63749981	0.545742571
8.64250088	0.547094762
8.64750099	0.546212196
8.65250015	0.545698464
8.65750027	0.547020614
8.66250038	0.546411514
8.66750050	0.545511067
8.67250061	0.546771169
8.67750073	0.545857072
8.68249989	0.545889497
8.68750000	0.546959579
8.69250107	0.546393216
8.69750023	0.545849443
8.70250034	0.546524406
8.70750046	0.546275258
8.71249962	0.545396328
8.71750069	0.546460331
8.72250080	0.546794653
8.72749996	0.545903027
8.73250008	0.546423256
8.73750019	0.54709214
8.74250126	0.545287132
8.74750042	0.546348989
8.75250053	0.546866179
8.75750065	0.545786738
8.76249981	0.547300458
8.76750088	0.546607852
8.77250099	0.545665622
8.77750015	0.546659827
8.78250027	0.546312213
8.78750038	0.545685291
8.79250050	0.546210468
8.79750061	0.547086835
8.80250073	0.545677066
8.80749989	0.545984805
8.81250000	0.546445549
8.81750107	0.545605242
8.82250023	0.546226144
8.82750034	0.547659695
8.83250046	0.545699656
8.83749962	0.546773613
8.84250069	0.546525717
8.84750080	0.545424223
8.85249996	0.546628833
8.85750008	0.545975387
8.86250019	0.545699298
8.86750126	0.546710968
8.87250042	0.546435773
8.87750053	0.545888066
8.88250065	0.546689451
8.88749981	0.546920359
8.89250088	0.545725644
8.89750099	0.545832634
8.90250015	0.546750963
8.90750027	0.546212614
8.91250038	0.546203554
8.91750050	0.547272444
8.92250061	0.545352995
8.92750073	0.545813203
8.93249989	0.5473122
8.93750000	0.54592365
8.94250107	0.546635449
8.94750023	0.546526253
8.95250034	0.546184361
8.95750046	0.546520531
8.96249962	0.547100782
8.96750069	0.545815766
8.97250080	0.546441317
8.97749996	0.546824455
8.98250008	0.545755923
8.98750019	0.546164632
8.99250126	0.546555936
8.99750042	0.545520961
9.00250053	0.546412885
9.00750065	0.546436667
9.01249981	0.545660973
9.01750088	0.546417952
9.02250099	0.5470016
9.02750015	0.545780659
9.03250027	0.546374798
9.03750038	0.546776116
9.04250050	0.54623723
9.04750061	0.546213329
9.05250073	0.546743512
9.05749989	0.545473576
9.06250000	0.545709193
9.06750107	0.546972811
9.07250023	0.54569912
9.07750034	0.546007514
9.08250046	0.546481371
9.08749962	0.545944333
9.09250069	0.545740247
9.09750080	0.546756685
9.10249996	0.546320379
9.10750008	0.545910657
9.11250019	0.54636997
9.11750126	0.545756459
9.12250042	0.545597255
9.12750053	0.546702325
9.13250065	0.546033382
9.13749981	0.545733869
9.14250088	0.546282947
9.14750099	0.545908868
9.15250015	0.546135485
9.15750027	0.54755497
9.16250038	0.546371996
9.16750050	0.546038866
9.17250061	0.547078252
9.17750073	0.546800494
9.18249989	0.54634881
9.18750000	0.546714664
9.19250107	0.545594752
9.19750023	0.544976175
9.20250034	0.546159565
9.20750046	0.546061575
9.21249962	0.545734942
9.21750069	0.546793997
9.22250080	0.546492457
9.22749996	0.546749175
9.23250008	0.546990395
9.23750019	0.545960605
9.24250126	0.545715392
9.24750042	0.546644449
9.25250053	0.547137737
9.25750065	0.546812236
9.26249981	0.54632932
9.26750088	0.546998382
9.27250099	0.546270371
9.27750015	0.546798289
9.28250027	0.54733789
9.28750038	0.545672059
9.29250050	0.546823263
9.29750061	0.547545254
9.30250073	0.545940042
9.30749989	0.54715991
9.31250000	0.547258556
9.31750107	0.546226442
9.32250023	0.54740411
9.32750034	0.548542738
9.33250046	0.545965612
9.33749962	0.54609853
9.34250069	0.546495736
9.34750080	0.545800865
9.35249996	0.546825111
9.35750008	0.546755195
9.36250019	0.546306074
9.36750126	0.546955884
9.37250042	0.546522796
9.37750053	0.545651436
9.38250065	0.547069669
9.38749981	0.546022773
9.39250088	0.545853019
9.39750099	0.5464589
9.40250015	0.547481
9.40750027	0.546271503
9.41250038	0.547629893
9.41750050	0.547468305
9.42250061	0.546442986
9.42750073	0.546516061
9.43249989	0.54683888
9.43750000	0.546464443
9.44250107	0.54742682
9.44750023	0.546560288
9.45250034	0.545865297
9.45750046	0.546441317
9.46249962	0.546534956
9.46750069	0.546169102
9.47250080	0.545979679
9.47749996	0.546864867
9.48250008	0.546276927
9.48750019	0.546527207
9.49250126	0.546915233
9.49750042	0.546058953
9.50250053	0.54616046
9.50750065	0.546264708
9.51249981	0.54577744
9.51750088	0.546366811
9.52250099	0.547064543
9.52750015	0.54561466
9.53250027	0.546439469
9.53750038	0.547534883
9.54250050	0.546648681
9.54750061	0.54625392
9.55250073	0.546489656
9.55749989	0.546518803
9.56250000	0.546638846
9.56750107	0.547180951
9.57250023	0.546425402
9.57750034	0.546465993
9.58250046	0.546636701
9.58749962	0.545868278
9.59250069	0.546214819
9.59750080	0.547552466
9.60249996	0.546181738
9.60750008	0.546133936
9.61250019	0.546834409
9.61750126	0.546179831
9.62250042	0.545799911
9.62750053	0.547221124
9.63250065	0.546340644
9.63749981	0.545627236
9.64250088	0.547100484
9.64750099	0.546084523
9.65250015	0.545456529
9.65750027	0.547369361
9.66250038	0.546229303
9.66750050	0.545970082
9.67250061	0.547216952
9.67750073	0.545854926
9.68249989	0.545463622
9.68750000	0.547536433
9.69250107	0.546122491
9.69750023	0.545682192
9.70250034	0.547716796
9.70750046	0.54567802
9.71249962	0.546069205
9.71750069	0.547004759
9.72250080	0.54613936
9.72749996	0.545763731
9.73250008	0.547864974
9.73750019	0.546525657
9.74250126	0.545895279
9.74750042	0.546674788
9.75250053	0.546549678
9.75750065	0.546224892
9.76250076	0.547388732
9.76750088	0.546164751
9.77250099	0.54629761
9.77750015	0.547006249
9.78250027	0.546332359
9.78750134	0.545891404
9.79250050	0.546186745
9.79750061	0.546546876
9.80250073	0.545926631
9.80749989	0.547242403
9.81250095	0.546141803
9.81750107	0.546012819
9.82250023	0.547368228
9.82750034	0.546260953
9.83250046	0.546113968
9.83750057	0.546901763
9.84250069	0.546405137
9.84750080	0.545434177
9.85249996	0.546998799
9.85750008	0.546660662
9.86250114	0.545564592
9.86750126	0.54637754
9.87250042	0.546368003
9.87750053	0.545868933
9.88250065	0.546913803
9.88750076	0.546197712
9.89250088	0.545720577
9.89750099	0.54668498
9.90250015	0.546701491
9.90750027	0.546154857
9.91250134	0.546528399
9.91750050	0.547390759
9.92250061	0.545713186
9.92750073	0.547130346
9.93249989	0.547002316
9.93750095	0.545966566
9.94250107	0.54712832
9.94750023	0.546416581
9.95250034	0.546067119
9.95750046	0.547281921
9.96250057	0.546148896
9.96750069	0.545649052
9.97250080	0.546784997
9.97749996	0.546149373
9.98250008	0.545643866
9.98750114	0.546826482
9.99250126	0.546494901
[truncated: 4 more rows]
