# Supplementary material for: The dipeptidyl peptidase IV inhibitors vildagliptin and K-579 inhibit a phospholipase C: a case of promiscuous scaffolds in proteins
Source: F1000Res. 2015 Jan 29;2:286. Originally published 2013 Dec 27. [Version 3] doi: 10.12688/f1000research.2-286.v3 (PMC4309170; doi:10.12688/f1000research.2-286.v3)
Supplement: Phosphoinositide-specific phospholipase C inhibition data using the dipeptidyl peptidase-IV inhibitors K-579 and LAF-237 — Data set for Fig 2 in the main article, describing the inhibition of Phosphoinositide-specific phospholipase C inhibition using the dipeptidyl peptidase-IV inhibitors K-579 and LAF-237. [file f1000research-2-6538-s0000.tgz › liposomes__PIPLC_plus_0_uM_LAF237.csv]

TIME(min)	ABSORB AT 450nm LIPOSOMES-PIPLC plus 0uM LAF-237
0.001666667	0.544213414
0.005	0.545414329
0.008333334	0.547847033
0.011666668	0.5501647
0.015000001	0.551788986
0.018333334	0.554787993
0.021666668	0.557842732
0.025000002	0.562215149
0.028333334	0.564453721
0.03166667	0.566426635
0.035000004	0.568714857
0.038333338	0.571516454
0.041666672	0.573608458
0.045000002	0.575010002
0.048333336	0.576668441
0.05166667	0.578959882
0.055000003	0.58128649
0.058333337	0.583921909
0.061666671	0.585935891
0.065000005	0.586794078
0.068333343	0.586597979
0.071666673	0.590515256
0.075000003	0.592978656
0.078333341	0.594984531
0.081666671	0.596047521
0.085000008	0.597888827
0.088333339	0.599357903
0.091666676	0.600950062
0.095000006	0.603224397
0.098333336	0.604569078
0.101666674	0.605960071
0.105000004	0.608418346
0.108333342	0.609700739
0.111666672	0.611805916
0.11500001	0.613063514
0.11833334	0.614239752
0.12166667	0.617228925
0.125000015	0.617434382
0.128333345	0.620068848
0.131666675	0.621504068
0.135000005	0.622356355
0.138333336	0.624618769
0.141666666	0.626713276
0.145000011	0.627325058
0.148333341	0.628587127
0.151666671	0.631013989
0.155000001	0.631780028
0.158333346	0.632870138
0.161666676	0.633634925
0.165000007	0.634920657
0.168333337	0.63582468
0.171666667	0.637370765
0.175000012	0.638359249
0.178333342	0.639664292
0.181666672	0.640421212
0.185000002	0.642894149
0.188333333	0.643504322
0.191666678	0.644555867
0.195000008	0.646719635
0.198333338	0.648164153
0.201666668	0.649874628
0.204999998	0.651494145
0.208333343	0.65258795
0.211666673	0.653044701
0.215000004	0.654619038
0.218333334	0.654257
0.221666679	0.655951202
0.225000009	0.65844214
0.228333339	0.659549475
0.231666669	0.660787582
0.234999999	0.663466454
0.238333359	0.663623333
0.24166669	0.662799418
0.24500002	0.66254735
0.24833335	0.663866699
0.251666665	0.666217506
0.255000025	0.668375075
0.258333355	0.670721591
0.261666685	0.671830535
0.265000016	0.673139632
0.268333346	0.674040794
0.271666676	0.675449014
0.275000006	0.676578522
0.278333336	0.677740216
0.281666696	0.679560959
0.284999996	0.679864645
0.288333356	0.679409742
0.291666657	0.679796159
0.295000017	0.680270851
0.298333347	0.683325946
0.301666677	0.686465144
0.305000007	0.68745476
0.308333367	0.688524067
0.311666668	0.689611852
0.315000027	0.691474795
0.318333328	0.692870975
0.321666688	0.693627954
0.325000018	0.693984032
0.328333348	0.695748866
0.331666678	0.696643353
0.335000008	0.698322296
0.338333339	0.699135602
0.341666699	0.700964749
0.344999999	0.701735675
0.348333359	0.703168154
0.351666659	0.705297232
0.355000019	0.704267681
0.358333379	0.705087841
0.361666679	0.705802321
0.365000039	0.705201745
0.36833334	0.7075665
0.3716667	0.707884252
0.37500003	0.708551168
0.37833336	0.711081147
0.38166669	0.710974753
0.38500002	0.712227821
0.38833335	0.7141819
0.39166671	0.713661373
0.395000011	0.717426717
0.398333371	0.717284977
0.401666671	0.722002685
0.405000031	0.724751174
0.408333361	0.723303258
0.411666691	0.721361339
0.415000022	0.722007334
0.418333352	0.72278446
0.421666682	0.724501312
0.425000042	0.725744665
0.428333342	0.728425562
0.431666702	0.728670597
0.435000032	0.730092645
0.438333362	0.731346905
0.441666693	0.732034266
0.445000023	0.732000589
0.448333353	0.734270811
0.451666713	0.735400796
0.455000013	0.736117244
0.458333373	0.738485396
0.461666673	0.73793304
0.465000033	0.738809884
0.468333364	0.740033031
0.471666694	0.743211567
0.475000024	0.743783116
0.478333354	0.743958116
0.481666684	0.74393779
0.485000044	0.744909525
0.488333345	0.744972169
0.491666704	0.746741593
0.495000005	0.748313725
0.498333365	0.749204159
0.501666725	0.750001729
0.504999995	0.751042187
0.508333385	0.751439929
0.511666656	0.752782404
0.515000045	0.752876997
0.518333376	0.755023062
0.521666706	0.754681289
0.525000036	0.755892992
0.528333366	0.757196128
0.531666696	0.758428574
0.535000026	0.759534478
0.538333356	0.760884225
0.541666687	0.760723472
0.545000017	0.761750519
0.548333347	0.761523068
0.551666677	0.764082432
0.555000067	0.765817821
0.558333337	0.766276479
0.561666668	0.76910311
0.564999998	0.766214371
0.568333387	0.769823968
0.571666718	0.769648373
0.574999988	0.769613385
0.578333318	0.771428347
0.581666708	0.772984505
0.585000038	0.773475707
0.588333368	0.776409268
0.591666639	0.776186287
0.595000029	0.776729465
0.598333359	0.778712869
0.601666689	0.778931022
0.605000079	0.779771745
0.608333349	0.780951679
0.611666679	0.781782568
0.61500001	0.78596288
0.618333399	0.785691261
0.62166673	0.785976946
0.62500006	0.784743726
0.62833333	0.786530256
0.63166672	0.787254155
0.63500005	0.788338602
0.63833338	0.789015532
0.64166671	0.789988339
0.645000041	0.791975796
0.648333371	0.791232467
0.651666701	0.793544948
0.655000031	0.793861091
0.658333421	0.795084238
0.661666691	0.796951473
0.665000022	0.797109664
0.668333352	0.798966646
0.671666741	0.799717248
0.675000072	0.800838471
0.678333342	0.801142514
0.681666672	0.801464975
0.685000062	0.803640664
0.688333392	0.803262293
0.691666722	0.804266751
0.694999993	0.805529177
0.698333383	0.806065202
0.701666713	0.807222605
0.705000043	0.807959795
0.708333373	0.808227241
0.711666703	0.80912286
0.715000033	0.81014514
0.718333364	0.810912073
0.721666694	0.812300921
0.725000083	0.812853515
0.728333354	0.814012766
0.731666684	0.814462006
0.735000014	0.816116869
0.738333404	0.816955864
0.741666734	0.81746763
0.745000005	0.818731725
0.748333335	0.824308693
0.751666725	0.821285009
0.755000055	0.822361648
0.758333385	0.822594345
0.761666656	0.823464572
0.765000045	0.823181868
0.768333376	0.823896885
0.771666706	0.826939941
0.775000036	0.828031838
0.778333366	0.826966345
0.781666696	0.827988684
0.785000026	0.827635348
0.788333356	0.82862854
0.791666746	0.828991592
0.795000017	0.831711292
0.798333347	0.832858861
0.801666677	0.833777487
0.805000067	0.833697557
0.808333397	0.834893763
0.811666668	0.836353123
0.814999998	0.835584939
0.818333387	0.837458849
0.821666718	0.83831203
0.825000048	0.839610457
0.828333318	0.840030551
0.831666708	0.840620995
0.835000038	0.841014147
0.838333368	0.841008663
0.841666758	0.842588246
0.845000029	0.842893481
0.848333359	0.843697488
0.851666689	0.845306575
0.855000079	0.847314894
0.858333409	0.848301292
0.861666739	0.847277045
0.86500001	0.844905019
0.868333399	0.846988618
0.87166673	0.848741591
0.87500006	0.850896537
0.87833339	0.854264379
0.88166672	0.853838623
0.88500005	0.854705274
0.88833338	0.855058014
0.89166671	0.855795026
0.8950001	0.857277572
0.898333371	0.857212067
0.901666701	0.857620359
0.905000031	0.858687937
0.908333421	0.859172642
0.911666751	0.859889865
0.915000022	0.861706674
0.918333352	0.862469196
0.921666741	0.862407446
0.925000072	0.865037561
0.928333402	0.864537239
0.931666672	0.866146863
0.935000062	0.866659999
0.938333392	0.867311597
0.941666722	0.867147327
0.945000053	0.869020462
0.948333383	0.869730413
0.951666713	0.870726585
0.955000043	0.871568322
0.958333373	0.871889532
0.961666763	0.872497439
0.965000033	0.874575079
0.968333364	0.874785304
0.971666694	0.874890149
0.975000083	0.87537837
0.978333414	0.875734747
0.981666684	0.877297401
0.985000014	0.878490508
0.988333404	0.878711641
0.991666734	0.88015455
0.995000064	0.880658925
0.998333335	0.881695449
1.001666665	0.882288992
1.004999995	0.884868205
1.008333445	0.884942353
1.011666775	0.885225058
1.014999986	0.886061668
1.018333316	0.885893166
1.021666765	0.886176586
1.025000095	0.888460994
1.028333426	0.889032483
1.031666636	0.889381945
1.035000086	0.89116782
1.038333416	0.891855359
1.041666746	0.892276168
1.045000076	0.893521071
1.048333406	0.892736197
1.051666737	0.894176185
1.055000067	0.895186126
1.058333397	0.896542013
1.061666727	0.897685707
1.065000057	0.897259831
1.068333387	0.899183154
1.071666718	0.899188101
1.075000048	0.899329245
1.078333378	0.902223587
1.081666708	0.902067125
1.085000157	0.902320623
1.088333368	0.903097928
1.091666698	0.90331769
1.095000029	0.903513193
1.098333359	0.904998958
1.101666808	0.906230867
1.105000019	0.9072662
1.108333349	0.907035887
1.111666799	0.908982873
1.11500001	0.908612132
1.118333459	0.909697712
1.12166667	0.908591747
1.125	0.912819564
1.128333449	0.912330031
1.13166666	0.91218394
1.13500011	0.913602769
1.13833344	0.913610578
1.141666651	0.914939284
1.1450001	0.916153789
1.148333311	0.916768968
1.15166676	0.916595042
1.155000091	0.917083144
1.158333302	0.917583466
1.161666751	0.918426871
1.165000081	0.918031752
1.168333411	0.921065092
1.171666741	0.920411468
1.174999952	0.92110014
1.178333402	0.922430337
1.181666732	0.923193455
1.185000062	0.920651734
1.188333392	0.925282538
1.191666722	0.927575052
1.195000052	0.931864619
1.198333383	0.927357137
1.201666713	0.92932862
1.205000043	0.928681195
1.208333373	0.930297375
1.211666703	0.930106103
1.215000033	0.931058228
1.218333483	0.931000173
1.221666694	0.933363557
1.225000143	0.933699668
1.228333354	0.933710992
1.231666684	0.93506223
1.235000134	0.934739888
1.238333344	0.937388718
1.241666794	0.937057018
1.245000124	0.937964082
1.248333335	0.939236224
1.251666784	0.938872993
1.254999995	0.938423634
1.258333445	0.942496002
1.261666775	0.943363547
1.264999986	0.94499439
1.268333435	0.945384443
1.271666765	0.94496578
1.275000095	0.946175039
1.278333426	0.946492255
1.281666636	0.94200933
1.285000086	0.946660936
1.288333416	0.945807934
1.291666746	0.946664214
1.295000076	0.949161708
1.298333406	0.94940412
1.301666737	0.949202359
1.305000067	0.949998677
1.308333516	0.951147974
1.311666727	0.953755736
1.315000057	0.955251992
1.318333387	0.954369128
1.321666718	0.954538226
1.325000167	0.953149974
1.328333378	0.956920445
1.331666708	0.954398394
1.335000157	0.956433535
1.338333368	0.956929684
1.341666818	0.957327008
1.345000029	0.957986653
1.348333359	0.959289789
1.351666808	0.959196866
1.355000019	0.961754084
1.358333468	0.963968098
1.361666799	0.964270115
1.36500001	0.966364682
1.368333459	0.96572572
1.37166667	0.964685738
1.375000119	0.965173543
1.378333449	0.966332138
1.38166666	0.966282487
1.38500011	0.96730721
1.38833344	0.967569411
1.39166677	0.968877733
1.3950001	0.969655693
1.398333311	0.971342385
1.40166676	0.972145021
1.405000091	0.97197324
1.408333421	0.972006738
1.411666751	0.972427607
1.415000081	0.973925471
1.418333411	0.975480259
1.421666741	0.975134373
1.425000072	0.976325691
1.428333402	0.977131605
1.431666732	0.976621926
1.435000062	0.978006125
1.438333392	0.976824403
1.441666842	0.979888141
1.445000052	0.980332732
1.448333383	0.978138745
1.451666713	0.980562568
1.455000043	0.98260957
1.458333492	0.981981874
1.461666703	0.980702519
1.465000033	0.981377959
1.468333483	0.981556296
1.471666694	0.984328151
1.475000143	0.983775973
1.478333354	0.98519522
1.481666684	0.984244585
1.485000134	0.98603797
1.488333344	0.986643434
1.491666794	0.988940775
1.495000124	0.985633969
1.498333335	0.986147225
1.501666784	0.987254262
1.504999995	0.989231587
1.508333445	0.992060602
1.511666775	0.993340373
1.514999986	0.989911139
1.518333435	0.99371469
1.521666765	0.994153082
1.525000095	0.992753387
1.528333426	0.994258225
1.531666636	0.995026648
1.535000086	0.995188832
1.538333416	0.997765183
1.541666746	0.996386349
1.545000076	0.997493029
1.548333406	0.998475611
1.551666737	0.998681665
1.555000067	1.000613809
1.558333516	1.00361681
1.561666727	1.001485586
1.565000057	1.001733541
1.568333387	1.001232147
1.571666718	1.001923203
1.575000167	1.003638625
1.578333378	1.004292011
1.581666708	1.004056692
1.585000157	1.004763246
1.588333368	1.006570578
1.591666818	1.006888509
1.595000029	1.006241202
1.598333359	1.00640142
1.601666808	1.00810945
1.605000019	1.008418083
1.608333468	1.009839416
1.611666799	1.009695172
1.61500001	1.010406852
1.618333459	1.011404037
1.62166667	1.012014151
1.625000119	1.012748599
1.628333449	1.014266253
1.63166666	1.014452577
1.63500011	1.012418985
1.63833344	1.01105535
1.64166677	1.013688087
1.6450001	1.015681982
1.648333311	1.019644141
1.65166676	1.018001795
1.655000091	1.018920779
1.658333421	1.01824367
1.661666751	1.020360351
1.665000081	1.020931125
1.668333411	1.022449017
1.671666741	1.022034168
1.675000072	1.022581577
1.678333402	1.021906853
1.681666732	1.02408874
1.685000062	1.024730921
1.688333392	1.023991346
1.691666842	1.02560854
1.695000052	1.025831938
1.698333383	1.02671957
1.701666713	1.02748692
1.705000043	1.028109789
1.708333492	1.029509902
1.711666703	1.028705835
1.715000153	1.027987599
1.718333483	1.03030479
1.721666694	1.031661153
1.725000143	1.030753016
1.728333354	1.031935096
1.731666803	1.032592177
1.735000134	1.031996012
1.738333344	1.034034371
1.741666794	1.033771992
1.745000124	1.033910036
1.748333454	1.03229022
1.751666784	1.034471035
1.754999995	1.035264492
1.758333445	1.034812808
1.761666775	1.037496209
1.765000105	1.03725481
1.768333435	1.038386703
1.771666765	1.039170504
1.775000095	1.037408948
1.778333426	1.040221691
1.781666875	1.040659308
1.785000086	1.039312363
1.788333416	1.038090944
1.791666746	1.038543701
1.795000076	1.041966081
1.798333526	1.043779135
1.801666737	1.043297887
1.805000067	1.041334033
1.808333516	1.042731285
1.811666727	1.044665575
1.815000176	1.04706645
1.818333387	1.046791553
1.821666718	1.045293093
1.825000167	1.047279835
1.828333378	1.046225548
1.831666827	1.046942592
1.835000157	1.049323916
1.838333368	1.049778342
1.841666818	1.049013734
1.845000029	1.049688697
1.848333478	1.048658967
1.851666808	1.049399376
1.855000019	1.052911401
1.858333468	1.0540272
1.861666799	1.057128668
1.865000129	1.054204106
1.868333459	1.052764177
1.87166667	1.056079507
1.875000119	1.054439306
1.878333449	1.056488752
1.88166678	1.054481983
1.88500011	1.057456851
1.88833344	1.056531906
1.89166677	1.057351351
1.8950001	1.058928132
1.89833343	1.058198333
1.90166676	1.058539033
1.905000091	1.06131506
1.908333421	1.060558319
1.911666751	1.060992718
1.9150002	1.06310761
1.918333411	1.059838295
1.921666741	1.061139703
1.925000072	1.063906074
1.928333402	1.064131856
1.931666851	1.066729546
1.935000062	1.062908649
1.938333392	1.066241145
1.941666842	1.06606853
1.945000052	1.063728452
1.948333502	1.065587282
1.951666713	1.068308949
1.955000043	1.068645597
1.958333492	1.067359567
1.961666703	1.069737434
1.965000153	1.071878314
1.968333483	1.073619008
1.971666694	1.071828008
1.975000143	1.072800517
1.978333354	1.0715729
1.981666803	1.071256757
1.985000134	1.072051167
1.988333344	1.071311474
1.991666794	1.07375145
1.995000124	1.073072791
1.998333454	1.073938489
2.001666784	1.073206425
2.005000114	1.0744766
2.008333445	1.075462461
2.011666775	1.076189518
2.015000105	1.078247428
2.018333435	1.076374292
2.021666765	1.078347206
2.025000095	1.078863859
2.028333426	1.079071522
2.031666756	1.081648827
2.035000086	1.080331802
2.038333416	1.080884099
2.041666746	1.080402017
2.045000076	1.080429435
2.048333406	1.08013308
2.051666737	1.081699371
2.055000067	1.082318068
2.058333397	1.0828408
2.061666727	1.082309127
2.065000057	1.08283782
2.068333387	1.085849047
2.071666718	1.085139155
2.075000048	1.085312605
2.078333378	1.088581204
2.081666708	1.088151693
2.085000038	1.08888042
2.088333368	1.087679982
2.091666698	1.087371826
2.095000029	1.086530209
2.098333597	1.089028239
2.101666689	1.091164827
2.105000019	1.093262434
2.108333349	1.090995669
2.111666679	1.091669321
2.115000248	1.09305048
2.11833334	1.092123985
2.12166667	1.09133625
2.125000238	1.092252135
2.12833333	1.095326662
2.131666899	1.093159914
2.13499999	1.093586326
2.138333321	1.094999075
2.141666651	1.094859838
2.145000219	1.094490409
2.148333549	1.096430182
2.15166688	1.097554088
2.154999971	1.096317172
2.158333302	1.099214077
2.16166687	1.101518512
2.1650002	1.100489974
2.16833353	1.100373149
2.171666622	1.098664045
2.174999952	1.099775553
2.178333521	1.098006845
2.181666851	1.100248456
2.185000181	1.100289106
2.188333273	1.102553606
2.191666603	1.100562096
2.195000172	1.100438118
2.198333502	1.103538513
2.201666832	1.105205536
2.205000162	1.105311036
2.208333254	1.100977302
2.211666822	1.101803184
2.215000153	1.104931116
2.218333483	1.105031967
2.221666813	1.104509473
2.224999905	1.105389953
2.228333473	1.107848763
2.231666803	1.108724475
2.235000134	1.109309435
2.238333464	1.109123111
2.241666555	1.107395768
2.245000124	1.108868122
2.248333454	1.110054374
2.251666784	1.110000849
2.255000114	1.110929012
2.258333445	1.110784173
2.261666775	1.113986731
2.265000105	1.112652063
2.268333435	1.112855196
2.271666765	1.113502979
2.275000095	1.116497397
2.278333426	1.113443017
2.281666756	1.112366676
2.285000086	1.113544106
2.288333416	1.114568949
2.291666746	1.111333489
2.295000315	1.115967155
2.298333406	1.115219831
2.301666737	1.1164428
2.305000067	1.118986964
2.308333397	1.117542744
2.311666965	1.11767149
2.315000057	1.118368268
2.318333387	1.119322062
2.321666718	1.118740082
2.325000048	1.120584369
2.328333616	1.120133996
2.331666708	1.122076869
2.335000038	1.121938705
2.338333368	1.12074244
2.341666698	1.12287879
2.345000267	1.124889851
2.348333597	1.121777415
2.351666689	1.125448942
2.355000019	1.12404871
2.358333349	1.126374722
2.361666918	1.124617934
2.365000248	1.124037862
2.36833334	1.123166084
2.37166667	1.123886824
2.375	1.125625849
2.378333569	1.126121163
2.381666899	1.126695752
2.38499999	1.128107905
2.388333321	1.128720284
2.391666651	1.126499057
2.395000219	1.125563145
2.398333549	1.128297806
2.40166688	1.12932682
2.404999971	1.130300045
2.408333302	1.131911755
2.41166687	1.128702164
2.4150002	1.129609585
2.41833353	1.131753802
2.421666622	1.131500959
2.424999952	1.133056283
2.428333521	1.130178332
2.431666851	1.13265872
2.435000181	1.133404613
2.438333273	1.133024573
2.441666842	1.135987282
2.445000172	1.136140347
2.448333502	1.136616468
2.451666832	1.13835001
2.455000162	1.136160135
2.458333492	1.136376858
2.461666822	1.137024403
2.465000153	1.137003064
2.468333483	1.136618733
2.471666813	1.137255907
2.475000143	1.137187004
2.478333473	1.136084199
2.481666803	1.139040589
2.485000134	1.139463305
2.488333464	1.140069127
2.491667032	1.142120957
2.495000124	1.14216423
2.498333454	1.140583158
2.501666784	1.141602516
2.505000114	1.14153707
2.508333683	1.140870929
2.511666775	1.142008543
2.515000105	1.142108679
2.518333435	1.141894579
2.521666765	1.143250227
2.525000334	1.144537091
2.528333426	1.144966006
2.531666756	1.143695712
2.535000086	1.142408013
2.538333416	1.145771384
2.541666985	1.14505291
2.545000315	1.145539761
2.548333406	1.146320343
2.551666737	1.142146707
2.555000067	1.143769383
2.558333635	1.144636154
2.561666965	1.148210168
2.565000057	1.147799134
2.568333387	1.148234248
2.571666718	1.149214029
2.575000286	1.146394134
2.578333616	1.15011704
2.581666708	1.150931597
2.585000038	1.149596572
2.588333368	1.149963021
2.591666937	1.153439879
2.595000267	1.151523113
2.598333597	1.153278351
2.601666689	1.15122354
2.605000019	1.151342154
2.608333588	1.151806712
2.611666918	1.152479529
2.615000248	1.157445669
2.61833334	1.156253099
2.62166667	1.154913425
2.625000238	1.152993202
2.628333569	1.15386939
2.631666899	1.154237747
2.63499999	1.154700756
2.638333321	1.157362223
2.641666889	1.155807614
2.645000219	1.156895995
2.648333549	1.157920241
2.65166688	1.15705812
2.654999971	1.160605788
2.65833354	1.156320572
2.66166687	1.158823609
2.6650002	1.161168456
2.66833353	1.16021812
2.671666622	1.157939911
2.675000191	1.15969193
2.678333521	1.161367893
2.681666851	1.160758734
2.685000181	1.160582781
2.688333273	1.162870169
2.691666842	1.159863114
2.695000172	1.16276145
2.698333502	1.163357615
2.701666832	1.161655307
2.705000162	1.161609769
2.708333492	1.164115191
2.711666822	1.16495049
2.715000153	1.164261937
2.718333483	1.168851733
2.721666813	1.165198922
2.725000143	1.165875912
2.728333473	1.164183736
2.731666803	1.163469076
2.735000134	1.167064667
2.738333464	1.167722225
2.741667032	1.170044541
2.745000124	1.167692661
2.748333454	1.166156292
2.751666784	1.166529059
2.755000114	1.166754723
2.758333683	1.168538094
2.761666775	1.169453144
2.765000105	1.16904068
2.768333435	1.169247985
2.771666765	1.16646719
2.775000334	1.169967413
2.778333426	1.170508623
2.781666756	1.171285987
2.785000086	1.178950191
2.788333416	1.179549813
2.791666985	1.172798157
2.795000315	1.174104571
2.798333406	1.174013972
2.801666737	1.173045993
2.805000067	1.174236655
2.808333635	1.177113891
2.811666965	1.175442696
2.815000057	1.178677797
2.818333387	1.177498937
2.821666718	1.178935409
2.825000286	1.178239703
2.828333616	1.176243901
2.831666708	1.174905062
2.835000038	1.177258372
2.838333368	1.178323627
2.841666937	1.178166151
2.845000267	1.177343845
2.848333597	1.176762819
2.851666689	1.175385356
2.855000019	1.18097055
2.858333588	1.178496361
2.861666918	1.179468036
2.865000248	1.179527521
2.86833334	1.178384542
2.87166667	1.178467989
2.875000238	1.181236506
2.878333569	1.180891275
2.881666899	1.185482383
2.88499999	1.184334636
2.888333321	1.185452104
2.891666889	1.185364127
2.895000219	1.182123303
2.898333549	1.182176232
2.90166688	1.183886528
2.904999971	1.18346715
2.90833354	1.1840446
2.91166687	1.182522058
2.9150002	1.184422851
2.91833353	1.184070706
2.921666622	1.183969975
2.925000191	1.18398726
2.928333521	1.184722304
2.931666851	1.187491059
2.935000181	1.183971524
2.938333273	1.182347655
2.941666842	1.186669588
2.945000172	1.191588044
2.948333502	1.188417077
2.951666832	1.187557697
2.955000162	1.188635468
2.958333492	1.187103987
2.961666822	1.186846495
2.965000153	1.186451435
2.968333483	1.186733127
2.971666813	1.190839767
2.975000143	1.188799262
2.978333473	1.18965435
2.981666803	1.192167997
2.985000134	1.191379666
2.988333464	1.193238378
2.991667032	1.190531611
2.995000124	1.192161322
2.998333454	1.190283179
3.001666784	1.191653848
3.005000114	1.193282723
3.008333683	1.192068577
3.011666775	1.194752336
3.015000105	1.193009853
3.018333435	1.194078445
3.021666765	1.192721009
3.025000334	1.192350984
3.028333426	1.193885326
3.031666756	1.196182966
3.035000086	1.193338394
3.038333416	1.191647291
3.041666985	1.189411402
3.045000315	1.190353394
3.048333406	1.196496367
3.051666737	1.188187361
3.055000067	1.189326525
3.058333635	1.195593238
3.061666965	1.194090605
3.065000057	1.195592046
3.068333387	1.19838047
3.071666718	1.198691726
3.075000286	1.2011832
3.078333616	1.200229764
3.081666708	1.200248122
3.085000038	1.20021069
3.088333368	1.204232812
3.091666937	1.201492429
3.095000267	1.199708104
3.098333597	1.200323462
3.101666689	1.202602744
3.105000019	1.199354053
3.108333588	1.201768398
3.111666918	1.2013942
3.115000248	1.202110648
3.11833334	1.201714396
3.12166667	1.203457952
3.125000238	1.202327728
3.128333569	1.203199863
3.131666899	1.198710084
3.13499999	1.201923847
3.138333321	1.205401659
3.141666889	1.203088164
3.145000219	1.207801461
3.148333549	1.199876308
3.15166688	1.203675747
3.154999971	1.204796195
3.15833354	1.202762008
3.16166687	1.203316092
3.1650002	1.206080914
3.16833353	1.205894828
3.171666622	1.207119584
3.175000191	1.205617666
3.178333521	1.207837343
3.181666851	1.206031799
3.185000181	1.206125259
3.188333273	1.206052542
3.191666842	1.207273364
3.195000172	1.210528612
3.198333502	1.209143043
3.201666832	1.208078027
3.205000162	1.208363891
3.208333492	1.208996177
3.211666822	1.209727764
3.215000153	1.207656622
3.218333483	1.208904862
3.221666813	1.208774447
3.225000143	1.20851934
3.228333473	1.21118176
3.231666803	1.21003747
3.235000134	1.211569428
3.238333464	1.212497592
3.241667032	1.210924983
3.245000124	1.21279633
3.248333454	1.2134552
3.251666784	1.214464545
3.255000114	1.210379004
3.258333683	1.215793848
3.261666775	1.214830279
3.265000105	1.212030888
3.268333435	1.216228008
3.271666765	1.215843916
3.275000334	1.21776247
3.278333426	1.216618657
3.281666756	1.212800384
3.285000086	1.214361668
3.288333416	1.207541227
3.291666985	1.212471604
3.295000315	1.213480711
3.298333406	1.212934732
3.301666737	1.214354277
3.305000067	1.214358687
3.308333635	1.216733932
3.311666965	1.220321178
3.315000057	1.218180776
3.318333387	1.219602466
3.321666718	1.218382478
3.325000286	1.211775184
3.328333616	1.2129637
3.331666708	1.213493466
3.335000038	1.216991305
3.338333368	1.219026327
3.341666937	1.221437097
3.345000267	1.219898701
3.348333597	1.21904397
3.351666689	1.221789837
3.355000019	1.220738173
3.358333588	1.220845222
3.361666918	1.221709251
3.365000248	1.222847342
3.36833334	1.222327113
3.37166667	1.222860813
3.375000238	1.221413612
3.378333569	1.222088456
3.381666899	1.221072316
3.38499999	1.224099994
3.388333321	1.226486206
3.391666889	1.224288464
3.395000219	1.22499001
3.398333549	1.227013826
3.40166688	1.222635269
3.404999971	1.227391601
3.40833354	1.224847078
3.41166687	1.224454165
3.4150002	1.224754214
3.41833353	1.227058053
3.421666861	1.225546956
3.425000191	1.227346539
3.428333521	1.227792025
3.431666851	1.225763202
3.435000181	1.22797823
3.43833375	1.22860992
3.441666842	1.227986336
3.445000172	1.226005316
3.448333502	1.227618098
3.451666832	1.229568243
3.455000401	1.227639914
3.458333492	1.227989674
3.461666822	1.227941513
3.465000153	1.232446671
3.468333483	1.228801012
3.471667051	1.226271033
3.475000143	1.230016828
3.478333473	1.230338097
3.481666803	1.229502082
3.485000134	1.23205936
3.488333702	1.231747746
3.491667032	1.231931567
3.495000124	1.233458281
3.498333454	1.2231884
3.501666784	1.230061769
3.505000353	1.237931013
3.508333683	1.236543536
3.511666775	1.23346734
3.515000105	1.236611724
3.518333435	1.23651588
3.521667004	1.234460592
3.525000334	1.235561728
3.528333426	1.236385107
3.531666756	1.235450387
3.535000086	1.234347939
3.538333654	1.234651446
3.541666985	1.23401916
3.545000315	1.236537933
3.548333406	1.241606474
3.551666737	1.238365412
3.555000305	1.237614512
3.558333635	1.23554492
3.561666965	1.23699224
3.565000057	1.234891176
3.568333387	1.234770656
3.571666956	1.23461628
3.575000286	1.236199737
3.578333616	1.236337185
3.581666708	1.23423183
3.585000038	1.235983133
3.588333607	1.236719251
3.591666937	1.237834692
3.595000267	1.238828897
3.598333597	1.237317443
3.601666689	1.235973835
3.605000257	1.234645367
3.608333588	1.231577516
3.611666918	1.236320615
3.615000248	1.237862349
3.61833334	1.239279628
3.621666908	1.23598361
3.625000238	1.239603519
3.628333569	1.239752531
3.631666899	1.241863132
3.63499999	1.237969041
3.638333559	1.238498092
3.641666889	1.24023962
3.645000219	1.242709279
3.648333549	1.239758253
3.65166688	1.236573339
3.65500021	1.239661694
3.65833354	1.240573168
3.66166687	1.245208979
3.6650002	1.242257118
3.66833353	1.244962335
3.671666861	1.242384791
3.675000191	1.23927629
3.678333521	1.242087007
3.681666851	1.240606666
3.685000181	1.242077947
3.68833375	1.243400335
3.691666842	1.243623376
3.695000172	1.246354222
3.698333502	1.24313879
3.701666832	1.24456358
3.705000401	1.24558568
3.708333492	1.243869066
3.711666822	1.244269133
3.715000153	1.245622158
3.718333483	1.245779634
3.721667051	1.241881967
3.725000143	1.242524385
3.728333473	1.243959427
3.731666803	1.244276166
3.735000134	1.246149063
3.738333702	1.246687531
3.741667032	1.248350143
3.745000124	1.248623729
3.748333454	1.247819543
3.751666784	1.24679482
3.755000353	1.249229074
3.758333683	1.246533155
3.761666775	1.248172522
3.765000105	1.247708797
3.768333435	1.249513388
3.771667004	1.244284391
3.775000334	1.247989416
3.778333426	1.247602582
3.781666756	1.245274544
3.785000086	1.245360136
3.788333654	1.246065021
3.791666985	1.246133089
3.795000315	1.247373462
3.798333406	1.247476816
3.801666737	1.249979734
3.805000305	1.249010563
3.808333635	1.250030518
3.811666965	1.249822378
3.815000057	1.249223709
3.818333387	1.250281692
3.821666956	1.249901056
3.825000286	1.250512123
3.828333616	1.250718951
3.831666708	1.247097254
3.835000038	1.250415564
3.838333607	1.249713898
3.841666937	1.251325488
3.845000267	1.248600006
3.848333597	1.252600074
3.851666689	1.25361383
3.855000257	1.248514414
3.858333588	1.252923608
3.861666918	1.253890038
3.865000248	1.25397706
3.86833334	1.257629275
3.871666908	1.255836487
3.875000238	1.257272363
3.878333569	1.253935099
3.881666899	1.251161575
3.88499999	1.254055142
3.888333559	1.25482142
3.891666889	1.254346967
3.895000219	1.254204988
3.898333549	1.256173372
3.90166688	1.261357188
3.90500021	1.2616539
3.90833354	1.257299662
3.91166687	1.254053116
3.9150002	1.259150624
3.91833353	1.258103967
3.921666861	1.262687206
3.925000191	1.256223202
3.928333521	1.257701516
3.931666851	1.257519007
3.935000181	1.255401611
3.93833375	1.257307887
3.941666842	1.25495708
3.945000172	1.255789518
3.948333502	1.256977797
3.951666832	1.254712701
3.955000401	1.256088018
3.958333492	1.257344484
3.961666822	1.258188486
3.965000153	1.257908344
3.968333483	1.25818193
3.971667051	1.258196831
3.975000143	1.259446383
3.978333473	1.259607315
3.981666803	1.260469794
3.985000134	1.259092212
3.988333702	1.261002898
3.991667032	1.258488655
3.995000124	1.250695348
3.998333454	1.261948705
4.001666546	1.258723617
4.005000114	1.2608428
4.008333683	1.259315491
4.011666775	1.261095285
4.015000343	1.259433508
4.018333435	1.261310101
4.021667004	1.260960817
4.025000095	1.263268113
4.028333664	1.260106206
4.031666756	1.259175301
4.035000324	1.261920333
4.038333416	1.262284279
4.041666985	1.262974739
4.045000076	1.259374261
4.048333645	1.258929253
4.051666737	1.256859064
4.055000305	1.263885736
4.058333397	1.266054034
4.061666965	1.260204315
4.065000057	1.259681463
4.068333626	1.262255311
4.071667194	1.261929035
4.075000286	1.263530493
4.078333378	1.260798216
4.081666946	1.265058994
4.085000038	1.264158368
4.088333607	1.262694836
4.091666698	1.263403296
4.095000267	1.26216042
4.098333359	1.266114473
4.101666927	1.262033701
4.105000496	1.265682936
4.108333588	1.26593399
4.111666679	1.263674259
4.115000248	1.2623564
4.11833334	1.26157248
4.121666908	1.261271596
4.125000477	1.261859417
4.128333569	1.264101386
4.13166666	1.263044834
4.135000229	1.264215708
4.138333797	1.260231733
4.141666889	1.260591984
4.144999981	1.261683583
4.148333549	1.264632463
4.151666641	1.266386509
4.15500021	1.262614131
4.158333778	1.264263272
4.16166687	1.267053127
4.164999962	1.267569184
4.16833353	1.269034863
4.171667099	1.264419317
4.175000191	1.267694354
4.178333759	1.27163887
4.181666851	1.275025129
4.184999943	1.269585609
4.188333511	1.267405629
4.19166708	1.271570206
4.195000172	1.271827102
4.198333263	1.269486427
4.201666832	1.269543052
4.205000401	1.265679717
4.208333492	1.268265605
4.211667061	1.267669916
4.215000153	1.269752383
4.218333244	1.267998695
4.221666813	1.270728111
4.225000381	1.266783834
4.228333473	1.267353535
4.231667042	1.265818
4.235000134	1.266486168
4.238333702	1.270649552
4.241666794	1.27058351
4.245000362	1.271258354
4.248333454	1.268020988
4.251666546	1.270980477
4.255000114	1.272103548
4.258333683	1.270716071
4.261666775	1.26999414
4.265000343	1.270107865
4.268333435	1.269473433
4.271667004	1.269084096
4.275000095	1.273392677
4.278333664	1.272947788
4.281667233	1.271554589
4.285000324	1.269179583
4.288333416	1.269722581
4.291666508	1.27366662
4.295000076	1.272486925
4.298333645	1.269750953
4.301666737	1.272858858
4.305000305	1.27158618
4.308333397	1.270334601
4.311666965	1.277011156
4.315000534	1.277272463
4.318333626	1.274370313
4.321667194	1.274773836
4.324999809	1.27096808
4.328333378	1.273792148
4.331666946	1.275375724
4.335000038	1.276251554
4.338333607	1.277572632
4.341666698	1.273557901
4.345000267	1.272934914
4.348333836	1.271429777
4.351666927	1.275022507
4.355000496	1.276332259
4.358333111	1.279910684
4.361666679	1.274520755
4.365000248	1.275317073
4.36833334	1.274186492
4.371666908	1.274857283
4.375	1.274117708
4.378333569	1.277981758
4.381667137	1.276912928
4.385000229	1.277026296
4.388333797	1.273522973
4.391666889	1.274811506
4.394999981	1.28093648
4.398333549	1.279312253
4.401666641	1.272641182
4.40500021	1.276097894
4.408333302	1.274183869
4.41166687	1.276200533
4.415000439	1.276767969
4.41833353	1.279907703
4.421667099	1.276497722
4.425000191	1.274662256
4.428333759	1.271902323
4.431666851	1.275828004
4.434999943	1.275830865
4.438333511	1.276245713
4.441666603	1.275667429
4.445000172	1.277787566
4.44833374	1.279343724
4.451666832	1.278274179
4.455000401	1.276737928
4.458333492	1.278131008
4.461667061	1.279665709
4.465000629	1.278522968
4.468333244	1.278905153
4.471666813	1.275607467
4.474999905	1.274708509
4.478333473	1.278920531
4.481667042	1.279718876
4.485000134	1.278172374
4.488333702	1.2788589
4.491666794	1.278707743
4.495000362	1.279201627
4.498333931	1.279771686
4.501666546	1.28202939
4.505000114	1.277971864
4.508333206	1.279180765
4.511666775	1.281413436
4.515000343	1.285045981
4.518333435	1.286227942
4.521667004	1.281520963
4.525000095	1.278338313
4.528333664	1.279714465
4.531667233	1.275380969
4.535000324	1.280634284
4.538333416	1.279498339
4.541666508	1.278555632
4.545000076	1.283114552
4.548333645	1.28218925
4.551666737	1.282665491
4.555000305	1.277934551
4.558333397	1.282737851
4.561666965	1.281741023
4.565000534	1.282479405
4.568333626	1.281533718
4.571667194	1.281622648
4.574999809	1.282729268
4.578333378	1.281636596
4.581666946	1.281837344
4.585000038	1.28235507
4.588333607	1.280422807
4.591666698	1.280701995
4.595000267	1.281209946
4.598333836	1.287264347
4.601666927	1.288357377
4.605000496	1.282344341
4.608333111	1.282409191
4.611666679	1.284175515
4.615000248	1.283688426
4.61833334	1.283121109
4.621666908	1.285883069
4.625	1.279079199
4.628333569	1.284473658
4.631667137	1.284351826
4.635000229	1.285672426
4.638333797	1.281666279
4.641666889	1.281561136
4.644999981	1.285508394
4.648333549	1.284373283
4.651666641	1.285344839
4.65500021	1.288653016
4.658333302	1.284908175
4.66166687	1.286014318
4.665000439	1.28614819
4.66833353	1.285928369
4.671667099	1.282827258
4.675000191	1.287250638
4.678333759	1.289409518
4.681666851	1.285529137
4.684999943	1.287423491
4.688333511	1.281430602
4.691666603	1.285911798
4.695000172	1.287431717
4.69833374	1.284445882
4.701666832	1.287091136
4.705000401	1.287394643
4.708333492	1.286392331
4.711667061	1.286624193
4.715000629	1.286747456
4.718333244	1.287948251
4.721666813	1.286670446
4.724999905	1.285963058
4.728333473	1.288427114
4.731667042	1.288279295
4.735000134	1.287266612
4.738333702	1.285594225
4.741666794	1.290520668
4.745000362	1.289451241
4.748333931	1.28778863
4.751666546	1.278905869
4.755000114	1.285873055
4.758333206	1.286084175
4.761666775	1.286634445
4.765000343	1.287481904
4.768333435	1.287740707
4.771667004	1.290735245
4.775000095	1.290424585
4.778333664	1.287927628
4.781667233	1.286355376
4.785000324	1.289090872
4.788333416	1.288723469
4.791666508	1.2907691
4.795000076	1.290555239
4.798333645	1.289044738
4.801666737	1.290406466
4.805000305	1.29045701
4.808333397	1.290135264
4.811666965	1.288588881
4.815000534	1.28943181
4.818333626	1.291997671
4.821667194	1.286191463
4.824999809	1.284588218
4.828333378	1.285224795
4.831666946	1.288485169
4.835000038	1.289334893
4.838333607	1.292812824
4.841666698	1.289837003
4.845000267	1.291281343
4.848333836	1.290857315
4.851666927	1.29022038
4.855000496	1.28931582
4.858333111	1.292274714
4.861666679	1.290002227
4.865000248	1.291972756
4.86833334	1.288883448
4.871666908	1.292298198
4.875	1.289379358
4.878333569	1.290606499
4.881667137	1.288784742
4.885000229	1.289459944
4.888333797	1.28914535
4.891667366	1.290360808
4.894999981	1.286643028
4.898333549	1.28722465
4.901666641	1.290852189
4.90500021	1.296338201
4.908333778	1.291738272
4.91166687	1.293330193
4.915000439	1.292868733
4.91833353	1.291715145
4.921667099	1.293272614
4.925000668	1.290429235
4.928333759	1.29306674
4.931666851	1.292325974
4.934999943	1.292840958
4.938333511	1.294183373
4.94166708	1.293709636
4.945000172	1.292725921
4.94833374	1.291427851
4.951666832	1.29068625
4.955000401	1.297049403
4.958333969	1.292716622
4.961667061	1.296592236
4.965000629	1.292064071
4.968333244	1.293488026
4.971666813	1.294124842
4.975000381	1.29101193
4.978333473	1.292292595
4.981667042	1.292602062
4.985000134	1.293812513
4.988333702	1.294049025
4.991667271	1.296434283
4.995000362	1.291808128
4.998333931	1.293065786
5.001666546	1.293543458
5.005000114	1.292908311
5.008333683	1.293174386
5.011666775	1.298719883
5.015000343	1.29960537
5.018333435	1.293149233
5.021667004	1.291494846
5.025000572	1.293277144
5.028333664	1.294181705
5.031667233	1.291989923
5.035000324	1.289439678
5.038333416	1.293035388
5.041666985	1.289548516
5.045000076	1.294983745
5.048333645	1.296322584
5.051666737	1.29282999
5.055000305	1.294653773
5.058333874	1.293564081
5.061666965	1.294202209
5.065000534	1.294971466
5.068333626	1.298751712
5.071667194	1.298933625
5.075000286	1.293885112
5.078333378	1.293400407
5.081666946	1.297930717
5.085000038	1.295406818
5.088333607	1.2919209
5.091667175	1.291129231
5.095000267	1.296016932
5.098333836	1.29564333
5.101666927	1.29612875
5.105000496	1.296283841
5.108334064	1.296807051
5.111666679	1.294361949
5.115000248	1.294636965
5.11833334	1.298963428
5.121666908	1.297805429
5.125000477	1.296097875
5.128333569	1.296492815
5.131667137	1.295693874
5.135000229	1.298102379
5.138333797	1.298212886
5.141667366	1.297747254
5.144999981	1.294014573
5.148333549	1.295773029
5.151666641	1.295407772
5.15500021	1.294788957
5.158333778	1.296289086
5.16166687	1.296779394
5.165000439	1.297423005
5.16833353	1.299906492
5.171667099	1.300199866
5.175000668	1.297182798
5.178333759	1.299373746
5.181666851	1.298507571
5.184999943	1.293430448
5.188333511	1.294751763
5.19166708	1.294834971
5.195000172	1.2943784
5.19833374	1.296545029
5.201666832	1.300186396
5.205000401	1.298350692
5.208333969	1.301119685
5.211667061	1.296797276
5.215000629	1.295898676
5.218333244	1.299762964
5.221666813	1.296263337
5.225000381	1.299690247
5.228333473	1.300308704
5.231667042	1.30147934
5.235000134	1.301423073
5.238333702	1.300115705
5.241667271	1.299368024
5.245000362	1.295225859
5.248333931	1.299710631
5.251666546	1.302639365
5.255000114	1.299242496
5.258333683	1.30025053
5.261666775	1.298438311
5.265000343	1.299592018
5.268333435	1.301999211
5.271667004	1.303717375
5.275000572	1.298421383
5.278333664	1.300565481
5.281667233	1.298322439
5.285000324	1.302338481
5.288333416	1.301600575
5.291666985	1.297350526
5.295000076	1.297059774
5.298333645	1.293708801
5.301666737	1.299744368
5.305000305	1.302485585
5.308333874	1.300788879
5.311666965	1.300397992
5.315000534	1.297643185
5.318333626	1.298870087
5.321667194	1.298902154
5.325000286	1.301754951
5.328333378	1.301967978
5.331666946	1.298764706
5.335000038	1.299396396
5.338333607	1.300801873
5.341667175	1.298754454
5.345000267	1.297917008
5.348333836	1.297887564
5.351666927	1.295609236
5.355000496	1.296968579
5.358334064	1.297113538
5.361666679	1.302699566
5.365000248	1.299232006
5.36833334	1.303601027
5.371666908	1.303642154
5.375000477	1.304938078
5.378333569	1.302669644
5.381667137	1.303906798
5.385000229	1.304924726
5.388333797	1.304087162
5.391667366	1.300500751
5.394999981	1.29649961
5.398333549	1.300569415
5.401666641	1.301542401
5.40500021	1.299898744
5.408333778	1.300027013
5.41166687	1.30360043
5.415000439	1.300161242
5.41833353	1.300173402
5.421667099	1.302538157
5.425000668	1.302900434
5.428333759	1.301736712
5.431666851	1.304019213
5.434999943	1.298909068
5.438333511	1.301859617
5.44166708	1.305537343
5.445000172	1.303532124
5.44833374	1.302530766
5.451666832	1.303980708
5.455000401	1.301932335
5.458333969	1.305938005
5.461667061	1.303575516
5.465000629	1.304552555
5.468333244	1.302288294
5.471666813	1.307706833
5.475000381	1.304638028
5.478333473	1.307222009
5.481667042	1.307875276
5.485000134	1.303911805
5.488333702	1.300051808
5.491667271	1.302905083
5.495000362	1.303572655
5.498333931	1.302584291
5.501666546	1.300452232
5.505000114	1.303570867
5.508333683	1.300855398
5.511666775	1.299549937
5.515000343	1.301613808
5.518333435	1.3037287
5.521667004	1.303814292
5.525000572	1.304991484
5.528333664	1.306577206
5.531667233	1.307232499
5.535000324	1.305296183
5.538333416	1.304392815
5.541666985	1.303486109
5.545000076	1.303448677
5.548333645	1.304695845
5.551666737	1.305255413
5.555000305	1.305255771
5.558333874	1.30286324
5.561666965	1.301491857
5.565000534	1.302374363
5.568333626	1.307163477
5.571667194	1.303963304
5.575000286	1.304280758
5.578333378	1.303612232
5.581666946	1.3044945
5.585000038	1.304279447
5.588333607	1.306427956
5.591667175	1.304810286
5.595000267	1.305511117
5.598333836	1.305809975
5.601666927	1.304104209
5.605000496	1.304948092
5.608334064	1.306532502
5.611666679	1.305799246
5.615000248	1.307493448
5.61833334	1.306883812
5.621666908	1.305837393
5.625000477	1.304428458
5.628333569	1.305464387
5.631667137	1.308513522
5.635000229	1.304142714
5.638333797	1.297466159
5.641667366	1.299650788
5.644999981	1.303812265
5.648333549	1.309658885
5.651666641	1.311612368
5.65500021	1.307445407
5.658333778	1.309238315
5.66166687	1.307351828
5.665000439	1.30383718
5.66833353	1.306083798
5.671667099	1.304864168
5.675000668	1.304884911
5.678333759	1.308075309
5.681666851	1.308348298
5.684999943	1.30566287
5.688333511	1.307717443
5.69166708	1.308472157
5.695000172	1.306960106
5.69833374	1.307515144
5.701666832	1.305059433
5.705000401	1.304498553
5.708333969	1.305426955
5.711667061	1.308992743
5.715000629	1.305924773
5.718333244	1.305243969
5.721666813	1.303567648
5.725000381	1.306613088
5.728333473	1.306962848
5.731667042	1.308769345
5.735000134	1.309251308
5.738333702	1.306003571
5.741667271	1.308136106
5.745000362	1.304553151
5.748333931	1.306895137
5.751666546	1.310026646
5.755000114	1.31902945
5.758333683	1.314429879
5.761666775	1.309564948
5.765000343	1.308183551
5.768333435	1.308014631
5.771667004	1.30632937
5.775000572	1.308138728
5.778333664	1.309867501
5.781667233	1.307898641
5.785000324	1.311568022
5.788333416	1.308263063
5.791666985	1.309847713
5.795000076	1.311112881
5.798333645	1.312530518
5.801666737	1.311568856
5.805000305	1.307813883
5.808333874	1.307543755
5.811666965	1.306173205
5.815000534	1.306687355
5.818333626	1.310481906
5.821667194	1.308202982
5.825000286	1.30874908
5.828333378	1.304930687
5.831666946	1.307692528
5.835000038	1.308618784
5.838333607	1.315851331
5.841667175	1.303511143
5.845000267	1.307163477
5.848333836	1.311398625
5.851666927	1.307970762
5.855000496	1.310544252
5.858334064	1.305541039
5.861666679	1.309599876
5.865000248	1.307656527
5.86833334	1.308242798
5.871666908	1.309547901
5.875000477	1.309537172
5.878333569	1.310426116
5.881667137	1.312854648
5.885000229	1.308441997
5.888333797	1.30700171
5.891667366	1.306655407
5.894999981	1.31166935
5.898333549	1.311779141
5.901666641	1.315289974
5.90500021	1.31974864
5.908333778	1.313835263
5.91166687	1.312125683
5.915000439	1.309983492
5.91833353	1.315488458
5.921667099	1.313771844
5.925000668	1.318536043
5.928333759	1.315409303
5.931666851	1.313897848
5.934999943	1.312170506
5.938333511	1.314541698
5.94166708	1.310827374
5.945000172	1.310511112
5.94833374	1.307192802
5.951666832	1.312505722
5.955000401	1.309613705
5.958333969	1.308889747
5.961667061	1.300125718
5.965000629	1.307024479
5.968333244	1.307763577
5.971666813	1.305022359
5.975000381	1.306778312
5.978333473	1.30606246
5.981667042	1.308765292
5.985000134	1.30849576
5.988333702	1.310725808
5.991667271	1.303761363
5.995000362	1.302932024
5.998333931	1.309176803
6.001666546	1.308599234
6.005000114	1.309140563
6.008333683	1.305158973
6.011666775	1.306875348
6.015000343	1.307211399
6.018333435	1.314489603
6.021667004	1.309957027
6.025000572	1.313283086
6.028333664	1.313182235
6.031667233	1.31048584
6.035000324	1.309878469
6.038333416	1.30505538
6.041666985	1.303295732
6.045000076	1.304550648
6.048333645	1.306613326
6.051666737	1.308302045
6.055000305	1.310389519
6.058333874	1.309728026
6.061666965	1.311487913
6.065000534	1.309557319
6.068333626	1.311195731
6.071667194	1.310938358
6.075000286	1.312281489
6.078333378	1.307028174
6.081666946	1.308375835
6.085000038	1.309483647
6.088333607	1.310997486
6.091667175	1.310759783
6.095000267	1.313337803
6.098333836	1.311136365
6.101666927	1.31055367
6.105000496	1.313004375
6.108334064	1.312793016
6.111666679	1.309129357
6.115000248	1.308739781
6.11833334	1.312086701
6.121666908	1.311656594
6.125000477	1.312908411
6.128333569	1.311267614
6.131667137	1.310621619
6.135000229	1.309668064
6.138333797	1.312525272
6.141667366	1.314257264
6.144999981	1.311994076
6.148333549	1.312937975
6.151666641	1.310498953
6.15500021	1.311217427
6.158333778	1.311034322
6.16166687	1.311644077
6.165000439	1.313642025
6.16833353	1.317332268
6.171667099	1.315726161
6.175000668	1.320988655
6.178333759	1.320800662
6.181666851	1.317627668
6.184999943	1.315585256
6.188333511	1.315774918
6.19166708	1.31599915
6.195000172	1.315919757
6.19833374	1.317986608
6.201666832	1.314274669
6.205000401	1.31450808
6.208333969	1.31628871
6.211667061	1.315364718
6.215000629	1.314302325
6.218333244	1.314032435
6.221666813	1.311132431
6.225000381	1.315686941
6.228333473	1.312258363
6.231667042	1.31191504
6.235000134	1.314588785
6.238333702	1.31423831
6.241667271	1.315666556
6.245000362	1.315959692
6.248333931	1.315691352
6.251666546	1.312402129
6.255000114	1.315163374
6.258333683	1.314621925
6.261666775	1.315342426
6.265000343	1.316572189
6.268333435	1.317384243
6.271667004	1.31319499
6.275000572	1.314368486
6.278333664	1.313059211
6.281667233	1.315626383
6.285000324	1.314878464
6.288333416	1.312901616
6.291666985	1.315805674
6.295000076	1.310942173
6.298333645	1.308825016
6.301666737	1.310921788
6.305000305	1.310082674
6.308333874	1.316137671
6.311666965	1.310584545
6.315000534	1.311835408
6.318333626	1.314748287
6.321667194	1.313462615
6.325000286	1.313013554
6.328333378	1.315685868
6.331666946	1.315537453
6.335000038	1.313236475
6.338333607	1.31047821
6.341667175	1.311309099
6.345000267	1.311925769
6.348333836	1.311450362
6.351666927	1.309566498
6.355000496	1.310925126
6.358334064	1.312414765
6.361666679	1.313272953
6.365000248	1.313357711
6.36833334	1.315546155
6.371666908	1.311702132
6.375000477	1.313097596
6.378333569	1.314458251
6.381667137	1.317119002
6.385000229	1.314880729
6.388333797	1.313695669
6.391667366	1.316743016
6.394999981	1.313884258
6.398333549	1.317101955
6.401666641	1.318392277
6.40500021	1.316336513
6.408333778	1.317121267
6.41166687	1.318718195
6.415000439	1.312413454
6.41833353	1.316752076
6.421667099	1.315181971
6.425000668	1.316761017
6.428333759	1.313899279
6.431666851	1.313696146
6.434999943	1.315106153
6.438333511	1.307183862
6.44166708	1.306080222
6.445000172	1.311671376
6.44833374	1.310137033
6.451666832	1.313320279
6.455000401	1.311445832
6.458333969	1.313606739
6.461667061	1.313582778
6.465000629	1.310528755
6.468333244	1.313093424
6.471666813	1.316898823
6.475000381	1.315557122
6.478333473	1.318733215
6.481667042	1.314585567
6.485000134	1.316245794
6.488333702	1.316233516
6.491667271	1.313708186
6.495000362	1.318286419
6.498333931	1.316231966
6.501666546	1.31409812
6.505000114	1.316799164
6.508333683	1.315223932
6.511666775	1.312455058
6.515000343	1.312139392
6.518333435	1.314048052
6.521667004	1.316839337
6.525000572	1.314165592
6.528333664	1.311525702
6.531667233	1.313746095
6.535000324	1.313819408
6.538333416	1.31612277
6.541666985	1.311725378
6.545000076	1.307497144
6.548333645	1.31880331
6.551666737	1.318590403
6.555000305	1.318772912
6.558333874	1.319120884
6.561666965	1.317472696
6.565000534	1.316129446
6.568333626	1.318386078
6.571667194	1.31899488
6.575000286	1.31640327
6.578333378	1.317888498
6.581666946	1.314858794
6.585000038	1.314322114
6.588333607	1.313453436
6.591667175	1.314924479
6.595000267	1.31597054
6.598333836	1.3145895
6.601666927	1.310578465
6.605000496	1.310064912
6.608334064	1.314145088
6.611666679	1.314184785
6.615000248	1.315280795
6.61833334	1.316812515
6.621666908	1.316068172
6.625000477	1.314588547
6.628333569	1.314706206
6.631667137	1.313419461
6.635000229	1.31468451
6.638333797	1.315583467
6.641667366	1.318924904
6.644999981	1.316778779
6.648333549	1.317276478
6.651666641	1.315665245
6.65500021	1.312862754
6.658333778	1.314824104
6.66166687	1.319296837
[truncated: 2,510 more rows]
