# Supplementary material for: The dipeptidyl peptidase IV inhibitors vildagliptin and K-579 inhibit a phospholipase C: a case of promiscuous scaffolds in proteins
Source: F1000Res. 2015 Jan 29;2:286. Originally published 2013 Dec 27. [Version 3] doi: 10.12688/f1000research.2-286.v3 (PMC4309170; doi:10.12688/f1000research.2-286.v3)
Supplement: Phosphoinositide-specific phospholipase C inhibition data using the dipeptidyl peptidase-IV inhibitors K-579 and LAF-237 — Data set for Fig 2 in the main article, describing the inhibition of Phosphoinositide-specific phospholipase C inhibition using the dipeptidyl peptidase-IV inhibitors K-579 and LAF-237. [file f1000research-2-6538-s0000.tgz › liposomes__PIPLC_plus_0_nM_K579.csv]

TIME (min)	ABSORB AT 450nm LIPOSOMES-PIPLC plus 0nM k579
0.00250000	0.44618562
0.00750000	0.44982734
0.01250000	0.45220241
0.01750000	0.45467162
0.02250000	0.45629114
0.02750000	0.45675504
0.03250000	0.45721141
0.03750000	0.45862421
0.04250000	0.45919400
0.04750000	0.45982379
0.05250000	0.46060711
0.05750000	0.46342930
0.06250001	0.46242431
0.06750000	0.46466586
0.07250001	0.46455845
0.07750000	0.46573338
0.08250000	0.46570876
0.08750001	0.46688649
0.09250000	0.46683565
0.09750000	0.46768543
0.10250000	0.46824765
0.10750000	0.46991509
0.11250000	0.47056842
0.11750000	0.47166872
0.12250001	0.47314715
0.12750001	0.47270396
0.13250001	0.47345898
0.13750000	0.47382066
0.14250000	0.47432399
0.14750001	0.47528809
0.15250000	0.47403204
0.15750001	0.47629622
0.16250001	0.47705004
0.16750000	0.47766477
0.17250000	0.47851196
0.17750001	0.47867131
0.18250002	0.47937039
0.18750001	0.47968134
0.19250001	0.47930092
0.19750001	0.48086813
0.20250002	0.48118183
0.20750001	0.48199496
0.21250002	0.48189637
0.21750002	0.48285297
0.22250001	0.48281351
0.22750001	0.48354796
0.23250002	0.48403355
0.23750001	0.48412028
0.24250002	0.48498017
0.24750000	0.48611718
0.25250000	0.48637500
0.25750002	0.48615596
0.26250002	0.48802894
0.26750001	0.48759311
0.27250001	0.48822510
0.27750003	0.48901370
0.28250000	0.48949990
0.28749999	0.48937455
0.29250002	0.49067050
0.29750001	0.49159464
0.30250004	0.49288189
0.30750000	0.49320632
0.31250003	0.49316481
0.31750003	0.49243280
0.32250002	0.49262944
0.32750002	0.49420482
0.33250001	0.49468395
0.33750004	0.49603596
0.34250003	0.49613726
0.34750000	0.49742085
0.35250002	0.49722031
0.35750002	0.49736670
0.36250004	0.49737030
0.36750001	0.49983382
0.37250000	0.49853209
0.37750003	0.49976432
0.38250002	0.50006306
0.38750002	0.49989656
0.39250001	0.50109178
0.39750001	0.50178862
0.40250003	0.50219065
0.40750000	0.50247419
0.41250002	0.50299770
0.41750002	0.50367081
0.42250001	0.50403839
0.42750004	0.50474429
0.43250000	0.50477719
0.43750003	0.50584143
0.44250003	0.50571549
0.44750005	0.50648803
0.45250002	0.50682926
0.45750001	0.50663561
0.46250004	0.50927329
0.46750003	0.50837272
0.47250003	0.50891638
0.47750002	0.50966954
0.48250002	0.51062262
0.48750004	0.51119095
0.49250001	0.51035994
0.49750003	0.51222157
0.50250000	0.51117724
0.50749999	0.51169747
0.51250005	0.51362056
0.51750004	0.51369333
0.52250004	0.51428354
0.52750003	0.51444715
0.53250003	0.51381356
0.53750002	0.51463020
0.54250008	0.51473492
0.54750001	0.51545256
0.55250001	0.51679146
0.55750000	0.51654637
0.56250000	0.51686293
0.56750005	0.51715249
0.57250005	0.51799536
0.57750005	0.51791614
0.58250004	0.51996887
0.58749998	0.51902986
0.59250003	0.51963866
0.59750003	0.52037251
0.60250002	0.52163106
0.60750002	0.52242905
0.61250007	0.52226508
0.61750007	0.52226418
0.62250006	0.52242482
0.62750000	0.52313429
0.63249999	0.52354723
0.63750005	0.52435309
0.64250004	0.52395928
0.64750004	0.52525145
0.65250003	0.52651811
0.65750003	0.52565873
0.66250008	0.52683377
0.66750008	0.52584219
0.67250001	0.52672160
0.67750001	0.52741832
0.68250000	0.52746171
0.68750006	0.52868599
0.69250005	0.52936947
0.69750005	0.52952158
0.70250005	0.52935928
0.70750004	0.52978265
0.71250004	0.53013802
0.71750003	0.52970058
0.72250003	0.53046727
0.72750002	0.53201747
0.73250002	0.53091621
0.73750007	0.53197783
0.74250007	0.53241712
0.74750006	0.53191835
0.75250000	0.53336644
0.75749999	0.53297281
0.76250005	0.53280741
0.76750004	0.53359711
0.77250004	0.53483057
0.77750003	0.53572351
0.78250003	0.53478467
0.78750008	0.53551620
0.79250008	0.53591442
0.79750001	0.53656298
0.80250001	0.53670448
0.80750000	0.53653514
0.81250006	0.53834945
0.81750005	0.53892136
0.82250005	0.53841925
0.82750005	0.53884625
0.83250004	0.53952652
0.83750004	0.53881717
0.84250003	0.54010707
0.84750003	0.53917903
0.85250002	0.54149312
0.85750008	0.54050845
0.86250007	0.54202640
0.86750007	0.54166359
0.87250006	0.54345185
0.87750000	0.54273987
0.88250005	0.54292840
0.88750005	0.54364848
0.89250004	0.54241949
0.89750004	0.54536426
0.90250003	0.54442889
0.90750009	0.54354000
0.91250008	0.54578429
0.91750008	0.54553890
0.92250001	0.54527986
0.92750001	0.54565245
0.93250006	0.54654479
0.93750006	0.54544985
0.94250005	0.54665369
0.94750005	0.54829472
0.95250005	0.54894376
0.95750010	0.54952097
0.96250004	0.55004054
0.96750003	0.54924375
0.97250003	0.55043870
0.97750002	0.54958874
0.98250008	0.55008507
0.98750007	0.55036181
0.99250007	0.55110234
0.99750006	0.55353934
1.00250006	0.55458611
1.00750005	0.55301142
1.01250005	0.55341876
1.01750004	0.55319303
1.02250004	0.55352151
1.02750003	0.55315685
1.03250003	0.55437225
1.03750002	0.55505234
1.04250002	0.55593991
1.04750001	0.55643749
1.05250001	0.55697238
1.05750012	0.55590427
1.06250012	0.55683285
1.06750000	0.55659813
1.07250011	0.55719227
1.07749999	0.55763364
1.08250010	0.55922908
1.08749998	0.55876571
1.09250009	0.55878639
1.09750009	0.56033635
1.10250008	0.55993664
1.10750008	0.56013292
1.11249995	0.56022090
1.11750007	0.56080878
1.12250006	0.56160069
1.12750006	0.56212401
1.13250005	0.56321007
1.13750005	0.56332648
1.14250004	0.56610513
1.14750016	0.56432366
1.15250003	0.56527144
1.15750003	0.56558645
1.16250002	0.56464571
1.16750002	0.56590801
1.17250013	0.56594944
1.17750001	0.56643784
1.18250012	0.56655371
1.18750000	0.56675851
1.19250000	0.56736213
1.19750011	0.56667173
1.20249999	0.56873041
1.20750010	0.56825078
1.21249998	0.56894320
1.21750009	0.56880569
1.22250009	0.56901854
1.22750008	0.57022947
1.23250008	0.56971520
1.23750007	0.56949568
1.24250007	0.56975859
1.24750006	0.56871688
1.25250006	0.57107419
1.25750005	0.56958634
1.26250017	0.57128477
1.26750004	0.57096928
1.27250016	0.57133830
1.27750003	0.57203698
1.28250003	0.57140452
1.28750014	0.57291216
1.29250002	0.57199872
1.29750013	0.57266754
1.30250001	0.57354158
1.30750012	0.57350594
1.31250012	0.57357246
1.31750000	0.57393056
1.32250011	0.57326043
1.32749999	0.57484347
1.33250010	0.57537454
1.33750010	0.57454968
1.34250009	0.57517546
1.34750009	0.57511312
1.35250008	0.57572997
1.35750008	0.57607973
1.36250007	0.57742214
1.36750007	0.57586485
1.37250006	0.57689339
1.37750006	0.57718670
1.38250005	0.57708633
1.38750017	0.57757342
1.39250004	0.57791477
1.39750016	0.57915527
1.40250003	0.57804805
1.40750003	0.57894582
1.41250014	0.57789230
1.41750002	0.57923168
1.42250013	0.57928634
1.42750001	0.58042240
1.43250012	0.57886112
1.43750012	0.58020687
1.44250000	0.58054602
1.44750011	0.58135760
1.45249999	0.58161497
1.45750010	0.58228356
1.46250010	0.58181310
1.46750009	0.58234084
1.47250009	0.58323878
1.47750008	0.58350825
1.48250008	0.58421052
1.48750007	0.58363134
1.49250007	0.58419120
1.49750006	0.58379835
1.50250006	0.58541471
1.50750005	0.58473313
1.51250017	0.58497965
1.51750004	0.58530033
1.52250016	0.58603227
1.52750003	0.58685088
1.53250003	0.58680409
1.53750014	0.58724582
1.54250002	0.58668053
1.54750013	0.58719665
1.55250001	0.58749348
1.55750012	0.58751285
1.56250012	0.58772826
1.56750000	0.58896065
1.57250011	0.58920431
1.57749999	0.58988392
1.58250010	0.58931321
1.58750010	0.58919805
1.59250009	0.58963007
1.59750009	0.58898336
1.60250008	0.59020245
1.60750008	0.59083956
1.61250007	0.59178615
1.61750007	0.59263301
1.62250006	0.59144503
1.62750006	0.59099925
1.63250005	0.59159893
1.63750017	0.59133637
1.64250004	0.59333009
1.64750016	0.59297931
1.65250003	0.59320974
1.65750003	0.59406382
1.66250014	0.59347737
1.66750002	0.59400254
1.67250013	0.59369302
1.67750001	0.59506524
1.68250012	0.59404653
1.68750012	0.59575444
1.69250000	0.59499818
1.69750011	0.59565103
1.70249999	0.59553021
1.70750010	0.59616286
1.71250010	0.59726655
1.71750009	0.59622759
1.72250009	0.59673691
1.72750020	0.59578854
1.73250008	0.59754759
1.73750007	0.59803128
1.74250007	0.59833640
1.74750006	0.59920150
1.75250018	0.59791535
1.75750005	0.59963739
1.76250017	0.59862489
1.76750004	0.59929883
1.77250016	0.59980011
1.77750015	0.59916711
1.78250003	0.59932196
1.78750014	0.60045683
1.79250002	0.60154575
1.79750013	0.60001200
1.80250013	0.60099328
1.80750012	0.60087538
1.81250012	0.60070783
1.81750000	0.60016400
1.82250011	0.60139257
1.82750011	0.60220128
1.83250010	0.60243875
1.83750010	0.60270578
1.84250009	0.60256016
1.84750009	0.60274017
1.85250020	0.60330999
1.85750008	0.60234731
1.86250007	0.60473371
1.86750007	0.60473615
1.87250006	0.60585600
1.87750018	0.60475129
1.88250005	0.60527283
1.88750017	0.60504419
1.89250004	0.60545093
1.89750016	0.60476595
1.90250015	0.60479790
1.90750003	0.60627669
1.91250014	0.60729831
1.91750002	0.60648996
1.92250013	0.60622907
1.92750013	0.60734516
1.93250012	0.60706842
1.93750012	0.60704690
1.94250000	0.60610127
1.94750011	0.60733384
1.95250011	0.60883665
1.95750010	0.60906923
1.96250010	0.60863656
1.96750009	0.60880339
1.97250009	0.60999417
1.97750020	0.60959500
1.98250008	0.60849631
1.98750007	0.61010480
1.99250007	0.61107522
1.99750006	0.61038941
2.00250006	0.61087149
2.00750017	0.61188793
2.01250005	0.61164552
2.01750016	0.61242020
2.02250004	0.61187148
2.02750015	0.61176080
2.03250003	0.61216259
2.03750014	0.61236858
2.04250002	0.61293620
2.04750013	0.61251611
2.05250025	0.61339319
2.05750012	0.61377501
2.06250024	0.61404806
2.06750011	0.61323518
2.07249999	0.61394578
2.07750011	0.61316860
2.08249998	0.61462402
2.08750010	0.61538434
2.09249997	0.61538899
2.09750009	0.61577719
2.10250020	0.61574608
2.10750008	0.61559099
2.11250019	0.61599052
2.11750007	0.61638021
2.12250018	0.61484498
2.12750006	0.61715984
2.13250017	0.61663860
2.13750005	0.61738002
2.14250016	0.61717266
2.14750004	0.61760813
2.15250015	0.61753351
2.15750027	0.61760163
2.16249991	0.61907482
2.16750002	0.61857063
2.17250013	0.61837357
2.17750025	0.61861306
2.18250012	0.61944753
2.18750000	0.61988401
2.19250011	0.62055039
2.19749999	0.61919075
2.20250011	0.61961627
2.20750022	0.61990303
2.21250010	0.62064195
2.21749997	0.62075001
2.22250009	0.62003499
2.22750020	0.62087357
2.23250032	0.62016642
2.23749995	0.62107259
2.24250007	0.62157339
2.24750018	0.62174302
2.25250006	0.62166220
2.25750017	0.62199479
2.26250005	0.62182039
2.26750016	0.62260193
2.27250004	0.62372780
2.27750015	0.62389219
2.28250027	0.62386698
2.28749991	0.62330157
2.29250002	0.62265855
2.29750013	0.62454051
2.30250025	0.62419838
2.30750012	0.62427419
2.31250000	0.62530428
2.31750011	0.62451136
2.32249999	0.62573332
2.32750011	0.62513763
2.33250022	0.62495047
2.33750010	0.62379944
2.34249997	0.62467980
2.34750009	0.62590462
2.35250020	0.62569004
2.35750032	0.62583244
2.36249995	0.62595356
2.36750007	0.62750834
2.37250018	0.62575465
2.37750006	0.62698686
2.38250017	0.62728524
2.38750005	0.62622559
2.39250016	0.62806642
2.39750004	0.62806660
2.40250015	0.62901247
2.40750027	0.62857616
2.41249991	0.62864190
2.41750002	0.62923878
2.42250013	0.62847769
2.42750025	0.62799877
2.43250012	0.62971264
2.43750000	0.62925142
2.44250011	0.62993056
2.44749999	0.63001424
2.45250011	0.63129330
2.45750022	0.63071269
2.46250033	0.63040447
2.46749997	0.63065410
2.47250009	0.63081807
2.47750020	0.63185984
2.48250032	0.63150853
2.48750019	0.63196391
2.49250007	0.63157934
2.49750018	0.63221103
2.50250006	0.63236880
2.50750017	0.63271439
2.51250029	0.63113922
2.51750016	0.63180041
2.52250004	0.63403106
2.52750015	0.63260466
2.53250027	0.63358301
2.53750014	0.63391417
2.54250002	0.63411015
2.54750013	0.63376433
2.55250025	0.63387990
2.55750012	0.63432097
2.56250024	0.63347667
2.56750011	0.63418734
2.57249999	0.63523853
2.57750011	0.63463926
2.58250022	0.63621354
2.58750033	0.63478929
2.59249997	0.63559979
2.59750009	0.63441700
2.60250020	0.63625562
2.60750032	0.63498688
2.61250019	0.63567352
2.61750007	0.63639832
2.62250018	0.63652945
2.62750006	0.63721174
2.63250017	0.63738662
2.63750029	0.63680029
2.64250016	0.63562590
2.64750004	0.63800669
2.65250015	0.63765264
2.65750027	0.63893491
2.66250014	0.63732845
2.66750002	0.63838845
2.67250013	0.63866574
2.67750025	0.63837916
2.68250012	0.63893455
2.68750024	0.63815236
2.69250011	0.63924319
2.69749999	0.63706565
2.70250011	0.63983661
2.70750022	0.63967502
2.71250033	0.64019215
2.71749997	0.63968658
2.72250009	0.63990635
2.72750020	0.63934797
2.73250032	0.64223772
2.73750019	0.63980621
2.74250007	0.64048737
2.74750018	0.64107317
2.75250006	0.64151526
2.75750017	0.64041913
2.76250029	0.64149028
2.76750016	0.64145327
2.77250004	0.64124745
2.77750015	0.64107662
2.78250027	0.64056683
2.78750014	0.64236790
2.79250002	0.64242172
2.79750013	0.64341170
2.80250025	0.64221275
2.80750012	0.64311033
2.81250024	0.64363158
2.81750011	0.64174300
2.82249999	0.64175808
2.82750011	0.64356446
2.83250022	0.64345205
2.83750033	0.64275509
2.84249997	0.64436841
2.84750009	0.64435220
2.85250020	0.64472216
2.85750032	0.64431357
2.86250019	0.64519399
2.86750007	0.64403307
2.87250018	0.64351338
2.87750006	0.64515674
2.88250017	0.64501524
2.88750029	0.64592361
2.89250016	0.64558351
2.89750004	0.64544255
2.90250015	0.64550257
2.90750027	0.64490825
2.91250014	0.64601207
2.91750002	0.64650822
2.92250013	0.64672697
2.92750025	0.64647919
2.93250012	0.64826310
2.93750024	0.64768130
2.94250011	0.64806253
2.94749999	0.64703733
2.95250011	0.64610887
2.95750022	0.64786863
2.96250033	0.64797074
2.96749997	0.64838833
2.97250009	0.64728224
2.97750020	0.64803845
2.98250032	0.64846808
2.98750019	0.64764345
2.99250007	0.64788091
2.99750018	0.64899266
3.00250006	0.64831549
3.00750017	0.64858425
3.01250029	0.64849597
3.01750016	0.65010440
3.02250004	0.64906168
3.02750015	0.64940166
3.03250027	0.64947551
3.03750014	0.64967722
3.04250002	0.64909798
3.04750013	0.64906245
3.05250025	0.64911485
3.05750012	0.65031177
3.06250024	0.65117544
3.06750011	0.65003377
3.07249999	0.64973980
3.07750011	0.64944750
3.08250022	0.65077996
3.08750033	0.65090817
3.09249997	0.65234041
3.09750009	0.65177953
3.10250020	0.65303820
3.10750032	0.65201777
3.11250019	0.65213847
3.11750007	0.65231878
3.12250018	0.65256977
3.12750006	0.65098530
3.13250017	0.65225345
3.13750029	0.65366846
3.14250016	0.65285939
3.14750004	0.65311438
3.15250015	0.65383804
3.15750027	0.65430647
3.16250014	0.65357834
3.16750002	0.65379155
3.17250013	0.65427130
3.17750025	0.65422714
3.18250012	0.65366441
3.18750024	0.65462822
3.19250011	0.65596008
3.19749999	0.65549076
3.20250011	0.65602225
3.20750022	0.65568811
3.21250033	0.65514320
3.21749997	0.65637195
3.22250009	0.65482146
3.22750020	0.65617234
3.23250032	0.65681821
3.23750019	0.65655756
3.24250007	0.65728879
3.24750018	0.65599126
3.25250006	0.65645576
3.25750017	0.65622318
3.26250029	0.65594780
3.26750016	0.65642297
3.27250004	0.65725625
3.27750015	0.65728915
3.28250027	0.65746236
3.28750014	0.65739787
3.29250002	0.65790361
3.29750013	0.65754730
3.30250025	0.65732557
3.30750012	0.65782040
3.31250024	0.65791631
3.31750011	0.65834033
3.32249999	0.65835834
3.32750011	0.65924466
3.33250022	0.65923315
3.33750033	0.65913320
3.34249997	0.65859210
3.34750009	0.65816849
3.35250020	0.66002852
3.35750032	0.65952706
3.36250019	0.66024226
3.36750007	0.66012925
3.37250018	0.66030502
3.37750006	0.66076607
3.38250017	0.66027772
3.38750029	0.66046333
3.39250016	0.65876704
3.39750004	0.66040176
3.40250015	0.65999889
3.40750027	0.66172206
3.41250014	0.66157252
3.41750026	0.66196984
3.42250013	0.66202652
3.42750025	0.66141617
3.43250012	0.66247445
3.43750024	0.66188049
3.44250035	0.66186351
3.44749999	0.66303253
3.45250011	0.66270244
3.45750022	0.66318250
3.46250033	0.66309083
3.46750021	0.66359723
3.47250009	0.66243577
3.47750020	0.66316968
3.48250032	0.66224527
3.48750019	0.66381776
3.49250031	0.66387606
3.49750018	0.66342914
3.50250006	0.66392630
3.50750017	0.66400808
3.51250029	0.66415721
3.51750040	0.66456068
3.52250004	0.66341746
3.52750015	0.66383296
3.53250027	0.66493833
3.53750014	0.66431719
3.54250026	0.66602945
3.54750013	0.66524273
3.55250025	0.66525477
3.55750012	0.66446698
3.56250024	0.66583180
3.56750035	0.66478026
3.57249999	0.66523474
3.57750011	0.66443890
3.58250022	0.66689217
3.58750033	0.66607064
3.59250021	0.66592342
3.59750009	0.66667765
3.60250020	0.66626883
3.60750032	0.66681451
3.61250019	0.66810960
3.61750031	0.66572672
3.62250018	0.66841161
3.62750006	0.66681957
3.63250017	0.66756111
3.63750029	0.66732401
3.64250040	0.66725063
3.64750004	0.66752487
3.65250015	0.66730148
3.65750027	0.66658396
3.66250014	0.66837567
3.66750026	0.66761929
3.67250013	0.66872388
3.67750025	0.66894120
3.68250012	0.66814703
3.68750024	0.66805851
3.69250035	0.66802901
3.69749999	0.66796547
3.70250011	0.66775256
3.70750022	0.66833562
3.71250033	0.66877270
3.71750021	0.67007554
3.72250009	0.66838378
3.72750020	0.66869688
3.73250032	0.67005378
3.73750019	0.66932517
3.74250031	0.66939908
3.74750018	0.66869259
3.75250006	0.67047834
3.75750017	0.67025179
3.76250029	0.67017591
3.76750040	0.66986227
3.77250004	0.67122906
3.77750015	0.67001486
3.78250027	0.67030638
3.78750014	0.67020154
3.79250026	0.67112929
3.79750013	0.66973019
3.80250025	0.67142349
3.80750012	0.67232502
3.81250024	0.67212707
3.81750035	0.67151421
3.82249999	0.67067933
3.82750011	0.67241442
3.83250022	0.67203587
3.83750033	0.67263353
3.84250021	0.67219788
3.84750009	0.67250258
3.85250020	0.67283076
3.85750032	0.67324167
3.86250019	0.67332238
3.86750031	0.67324203
3.87250018	0.67276996
3.87750006	0.67055213
3.88250017	0.67282850
3.88750029	0.67352116
3.89250040	0.67265737
3.89750004	0.67388701
3.90250015	0.67406225
3.90750027	0.67345452
3.91250014	0.67350966
3.91750026	0.67361462
3.92250013	0.67568284
3.92750025	0.67592555
3.93250012	0.67458862
3.93750024	0.67463833
3.94250035	0.67578173
3.94749999	0.67557430
3.95250011	0.67584676
3.95750022	0.67465132
3.96250033	0.67623073
3.96750021	0.67448264
3.97250009	0.67482996
3.97750020	0.67529321
3.98250032	0.67654562
3.98750019	0.67640978
3.99250031	0.67615539
3.99750018	0.67636001
4.00250006	0.67848039
4.00750017	0.67675608
4.01250029	0.67688048
4.01750040	0.67661041
4.02250004	0.67753994
4.02750015	0.67695194
4.03250027	0.67601770
4.03750038	0.67720115
4.04250050	0.67781925
4.04750013	0.67643064
4.05250025	0.67685634
4.05750036	0.67629075
4.06250048	0.67833078
4.06750011	0.67822057
4.07250023	0.67732263
4.07750034	0.67881686
4.08249998	0.67778808
4.08750010	0.67740172
4.09250021	0.67793459
4.09750032	0.67708641
4.10249996	0.67943043
4.10750008	0.67836851
4.11250019	0.67926961
4.11750031	0.67923945
4.12249994	0.67859876
4.12750006	0.67963278
4.13250017	0.67844874
4.13750029	0.67800409
4.14250040	0.67968726
4.14750004	0.67983723
4.15250015	0.67904878
4.15750027	0.68029940
4.16250038	0.68024379
4.16750050	0.68025279
4.17250013	0.67962539
4.17750025	0.68045938
4.18250036	0.67972958
4.18750048	0.68159896
4.19250011	0.67947674
4.19750023	0.68100697
4.20250034	0.68128741
4.20749998	0.68055260
4.21250010	0.68091595
4.21750021	0.67955309
4.22250032	0.68022519
4.22749996	0.68023288
4.23250008	0.67922235
4.23750019	0.68162602
4.24250031	0.68252981
4.24749994	0.68366259
4.25250006	0.68430132
4.25750017	0.68397057
4.26250029	0.68243045
4.26750040	0.68265128
4.27250004	0.68109041
4.27750063	0.68303263
4.28250027	0.68244767
4.28749991	0.68125904
4.29250050	0.68295878
4.29750013	0.68349397
4.30250025	0.68240368
4.30750036	0.68213457
4.31250000	0.68280727
4.31750011	0.68193746
4.32250023	0.68417394
4.32750034	0.68263900
4.33249998	0.68412197
4.33750010	0.68311566
4.34250021	0.68391645
4.34750032	0.68267673
4.35250044	0.68382388
4.35750008	0.68226910
4.36250019	0.68492866
4.36750031	0.68405271
4.37249994	0.68411434
4.37750053	0.68568116
4.38250017	0.68401235
4.38749981	0.68430787
4.39250040	0.68445098
4.39750004	0.68419534
4.40250063	0.68334770
4.40750027	0.68453908
4.41249991	0.68531895
4.41750050	0.68646598
4.42250013	0.68807518
4.42750025	0.68798417
4.43250036	0.68711919
4.43750000	0.68573838
4.44250011	0.68347234
4.44750023	0.68629569
4.45250034	0.68551457
4.45749998	0.68578076
4.46250010	0.68615520
4.46750021	0.68529010
4.47250032	0.68560708
4.47750044	0.68613833
4.48250008	0.68596268
4.48750019	0.68557692
4.49250031	0.68632936
4.49749994	0.68575668
4.50250053	0.68751532
4.50750017	0.68723404
4.51249981	0.68829834
4.51750040	0.68678576
4.52250004	0.68745220
4.52750063	0.68736744
4.53250027	0.68488139
4.53749991	0.68694144
4.54250050	0.68735999
4.54750013	0.68811888
4.55250025	0.69032305
4.55750036	0.69003159
4.56250000	0.68739432
4.56750011	0.68790275
4.57250023	0.68814403
4.57750034	0.68718219
4.58249998	0.68791211
4.58750010	0.68794209
4.59250021	0.68804997
4.59750032	0.68815964
4.60250044	0.68838650
4.60750008	0.68859321
4.61250019	0.68702602
4.61750031	0.69028068
4.62249994	0.68799126
4.62750053	0.68937349
4.63250017	0.68839157
4.63749981	0.68899441
4.64250040	0.68963867
4.64750004	0.69013453
4.65250063	0.68921500
4.65750027	0.68997025
4.66249991	0.68932158
4.66750050	0.68884903
4.67250013	0.68944871
4.67750025	0.68986022
4.68250036	0.69063771
4.68750000	0.69010764
4.69250011	0.68914127
4.69750023	0.68853951
4.70250034	0.69030160
4.70749998	0.69095552
4.71250010	0.69000483
4.71750021	0.69050807
4.72250032	0.69096750
4.72750044	0.69116157
4.73250008	0.69122756
4.73750019	0.69094503
4.74250031	0.69114733
4.74749994	0.69045281
4.75250053	0.69101536
4.75750017	0.69063163
4.76249981	0.69150400
4.76750040	0.69024217
4.77250004	0.69217235
4.77750063	0.69123846
4.78250027	0.69132841
4.78749991	0.69063437
4.79250050	0.69084692
4.79750013	0.69207841
4.80250025	0.69168609
4.80750036	0.69237649
4.81250000	0.69234759
4.81750011	0.69197816
4.82250023	0.69234949
4.82750034	0.69219214
4.83249998	0.69224590
4.83750010	0.69193918
4.84250021	0.69288796
4.84750032	0.69336462
4.85250044	0.69180334
4.85750008	0.69308376
4.86250019	0.69356322
4.86750031	0.69292390
4.87249994	0.69256866
4.87750053	0.69214737
4.88250017	0.69348115
4.88750029	0.69267166
4.89250040	0.69255775
4.89750004	0.69310659
4.90250063	0.69296867
4.90750027	0.69405597
4.91250038	0.69322175
4.91750050	0.69332016
4.92250013	0.69387758
4.92750025	0.69409943
4.93250036	0.69439518
4.93750048	0.69433504
4.94250011	0.69375104
4.94750023	0.69462693
4.95250034	0.69410253
4.95749998	0.69479328
4.96250057	0.69428056
4.96750021	0.69251853
4.97250032	0.69422203
4.97750044	0.69394714
4.98250008	0.69591910
4.98750067	0.69511998
4.99250031	0.69419545
4.99749994	0.69599593
5.00250053	0.69515723
5.00750017	0.69486070
5.01250029	0.69434130
5.01750040	0.69407958
5.02250004	0.69422042
5.02750063	0.69553196
5.03250027	0.69560945
5.03750038	0.69603866
5.04250050	0.69549334
5.04750013	0.69681424
5.05250025	0.69564158
5.05750036	0.69424689
5.06250048	0.69502765
5.06750011	0.69579929
5.07250023	0.69523674
5.07750034	0.69575107
5.08249998	0.69610304
5.08750057	0.69640404
5.09250021	0.69555992
5.09750032	0.69636482
5.10250044	0.69694442
5.10750008	0.69622546
5.11250067	0.69681633
5.11750031	0.69677466
5.12249994	0.69742715
5.12750053	0.69588500
5.13250017	0.69751424
5.13750029	0.69628537
5.14250040	0.69640332
5.14750004	0.69520611
5.15250063	0.69758302
5.15750027	0.69661826
5.16250038	0.69710773
5.16750050	0.69709915
5.17250013	0.69694608
5.17750025	0.69683528
5.18250036	0.69850272
5.18750048	0.69708151
5.19250011	0.69766402
5.19750023	0.69732368
5.20250034	0.69791746
5.20749998	0.69767773
5.21250057	0.69889754
5.21750021	0.69807518
5.22250032	0.69785535
5.22750044	0.69688320
5.23250008	0.70015895
5.23750067	0.69758981
5.24250031	0.69761503
5.24749994	0.69797474
5.25250053	0.69875538
5.25750017	0.69831991
5.26250029	0.69956332
5.26750040	0.69786274
5.27250004	0.69816810
5.27750063	0.69962913
5.28250027	0.69852465
5.28750038	0.69742626
5.29250050	0.69923478
5.29750013	0.69925421
5.30250025	0.69900715
5.30750036	0.69840384
5.31250048	0.69825870
5.31750011	0.69925606
5.32250023	0.69963175
5.32750034	0.69933164
5.33249998	0.69904375
5.33750057	0.69974673
5.34250021	0.69989884
5.34750032	0.69979542
5.35250044	0.70039350
5.35750008	0.69987214
5.36250067	0.69964528
5.36750031	0.69922733
5.37249994	0.69950622
5.37750053	0.69912487
5.38250017	0.70076013
5.38750029	0.69987702
5.39250040	0.70003068
5.39750004	0.70147514
5.40250063	0.70001560
5.40750027	0.69969279
5.41250038	0.70180994
5.41750050	0.70015085
5.42250013	0.70067585
5.42750025	0.70131886
5.43250036	0.69998473
5.43750048	0.70164335
5.44250011	0.70040125
5.44750023	0.70077735
5.45250034	0.70034492
5.45749998	0.69945759
5.46250057	0.70111322
5.46750021	0.70189393
5.47250032	0.70162207
5.47750044	0.70124418
5.48250008	0.70112467
5.48750067	0.70137811
5.49250031	0.70178378
5.49749994	0.70070761
5.50250053	0.69994974
5.50750017	0.70257396
5.51250029	0.70169431
5.51750040	0.70302767
5.52250004	0.70236558
5.52750063	0.70327282
5.53250027	0.70126468
5.53750038	0.70200092
5.54250050	0.70083565
5.54750013	0.70178103
5.55250025	0.70162016
5.55750036	0.70276207
5.56250048	0.70084494
5.56750011	0.70202219
5.57250023	0.70131558
5.57750034	0.70259660
5.58249998	0.70234811
5.58750057	0.70220029
5.59250021	0.70167714
5.59750032	0.70214087
5.60250044	0.70208776
5.60750008	0.70380110
5.61250067	0.70229721
5.61750031	0.70322460
5.62249994	0.70279336
5.62750053	0.70234001
5.63250017	0.70297265
5.63750029	0.70294720
5.64250040	0.70383221
5.64750004	0.70348001
5.65250063	0.70456231
5.65750027	0.70361412
5.66250038	0.70347536
5.66750050	0.70330995
5.67250013	0.70304930
5.67750025	0.70201093
5.68250036	0.70391071
5.68750048	0.70347416
5.69250011	0.70382327
5.69750023	0.70412505
5.70250034	0.70399237
5.70749998	0.70399123
5.71250057	0.70518327
5.71750021	0.70317435
5.72250032	0.70404732
5.72750044	0.70472217
5.73250008	0.70482737
5.73750067	0.70354897
5.74250031	0.70460719
5.74749994	0.70443279
5.75250053	0.70404404
5.75750017	0.70293951
5.76250029	0.70492113
5.76750040	0.70420748
5.77250004	0.70449895
5.77750063	0.70533568
5.78250027	0.70561659
5.78750038	0.70451266
5.79250050	0.70531178
5.79750013	0.70634192
5.80250025	0.70597368
5.80750036	0.70521080
5.81250048	0.70463020
5.81750011	0.70637631
5.82250023	0.70572007
5.82750034	0.70490891
5.83249998	0.70502895
5.83750057	0.70566291
5.84250021	0.70460314
5.84750032	0.70401204
5.85250044	0.70625454
5.85750008	0.70505446
5.86250067	0.70510697
5.86750031	0.70713174
5.87249994	0.70638126
5.87750053	0.70514190
5.88250017	0.70593834
5.88750029	0.70369029
5.89250040	0.70595807
5.89750004	0.70541483
5.90250063	0.70567119
5.90750027	0.70573425
5.91250038	0.70637977
5.91750050	0.70614624
5.92250013	0.70557410
5.92750025	0.70583737
5.93250036	0.70613927
5.93750048	0.70597839
5.94250011	0.70534927
5.94750023	0.70520926
5.95250034	0.70693314
5.95749998	0.70696527
5.96250057	0.70736068
5.96750021	0.70682520
5.97250032	0.70531601
5.97750044	0.70723325
5.98250008	0.70592630
5.98750067	0.70613438
5.99250031	0.70742834
5.99749994	0.70693880
6.00250053	0.70744818
6.00750017	0.70670247
6.01250029	0.70660239
6.01750040	0.70813805
6.02250004	0.70536476
6.02750063	0.70670623
6.03250027	0.70866472
6.03750038	0.70778853
6.04250050	0.70924956
6.04750013	0.70901561
6.05250025	0.70794851
6.05750036	0.70830953
6.06250048	0.70845681
6.06750011	0.70833832
6.07250023	0.70686001
6.07750034	0.70741642
6.08249998	0.70777428
6.08750057	0.70896488
6.09250021	0.70742935
6.09750032	0.70800120
6.10250044	0.70876616
6.10750008	0.70752209
6.11250067	0.70812619
6.11750031	0.70796907
6.12249994	0.70766228
6.12750053	0.70836163
6.13250017	0.70794290
6.13750029	0.70878547
6.14250040	0.71004438
6.14750004	0.70703036
6.15250063	0.70811754
6.15750027	0.70847130
6.16250038	0.70787275
6.16750050	0.70887434
6.17250013	0.70994735
6.17750025	0.70887470
6.18250036	0.70819104
6.18750048	0.70839113
6.19250011	0.70948601
6.19750023	0.70884168
6.20250034	0.70912576
6.20749998	0.70807934
6.21250057	0.70967144
6.21750021	0.70790827
6.22250032	0.71030974
6.22750044	0.70994115
6.23250008	0.70957369
6.23750067	0.70870835
6.24250031	0.70822251
6.24749994	0.70865536
6.25250053	0.70910746
6.25750017	0.70919251
6.26250029	0.70951420
6.26750040	0.70931357
6.27250004	0.71016431
6.27750063	0.70884448
6.28250027	0.71012861
6.28750038	0.70889449
6.29250050	0.70908493
6.29750013	0.70921844
6.30250025	0.71261591
6.30750036	0.71052599
6.31250048	0.71184433
6.31750011	0.71086687
6.32250023	0.71037674
6.32750034	0.71099955
6.33249998	0.71120894
6.33750057	0.70984602
6.34250021	0.71187603
6.34750032	0.70985579
6.35250044	0.71191233
6.35750008	0.70986575
6.36250067	0.70949537
6.36750031	0.71046168
6.37249994	0.71113706
6.37750053	0.71256673
6.38250017	0.71091568
6.38750029	0.71239901
6.39250040	0.71184492
6.39750004	0.71135247
6.40250063	0.71307576
6.40750027	0.71142912
6.41250038	0.71189499
6.41750050	0.70952737
6.42250013	0.70977533
6.42750025	0.71224600
6.43250036	0.71099275
6.43750048	0.71275878
6.44250011	0.71200800
6.44750023	0.71081138
6.45250034	0.71106100
6.45749998	0.71215636
6.46250057	0.70992601
6.46750021	0.71047634
6.47250032	0.71186185
6.47750044	0.71178162
6.48250008	0.71275306
6.48750067	0.71281165
6.49250031	0.71098167
6.49749994	0.71158636
6.50250053	0.71182102
6.50750017	0.71141303
6.51250029	0.71123123
6.51750040	0.71230322
6.52250004	0.71304220
6.52750063	0.71150488
6.53250027	0.71313524
6.53750038	0.71275538
6.54250050	0.71080405
6.54750013	0.71257925
6.55250025	0.71279627
6.55750036	0.71189660
6.56250048	0.71230876
6.56750011	0.71154511
6.57250023	0.71376073
6.57750034	0.71215755
6.58249998	0.71251267
6.58750057	0.71237910
6.59250021	0.71222329
6.59750032	0.71210802
6.60250044	0.71379590
6.60750008	0.71171302
6.61250067	0.71370769
6.61750031	0.71265566
6.62249994	0.71273607
6.62750053	0.71220428
6.63250017	0.71212024
6.63750029	0.71260321
6.64250040	0.71237534
6.64750004	0.71309865
6.65250063	0.71353835
6.65750027	0.71283704
6.66250038	0.71342540
6.66750050	0.71351248
6.67250013	0.71308929
6.67750025	0.71310365
6.68250036	0.71417844
6.68750048	0.71352613
6.69250011	0.71474922
6.69750023	0.71344793
6.70250034	0.71448690
6.70749998	0.71415037
6.71250057	0.71395826
6.71750021	0.71258277
6.72250032	0.71359187
6.72750044	0.71286654
6.73250008	0.71357077
6.73750067	0.71350324
6.74250031	0.71369606
6.74749994	0.71344155
6.75250053	0.71493572
6.75750017	0.71342200
6.76250029	0.71358716
6.76750040	0.71347827
6.77250004	0.71378070
6.77750063	0.71328354
6.78250027	0.71428436
6.78750038	0.71407676
6.79250050	0.71465594
6.79750013	0.71463835
6.80250025	0.71413302
6.80750036	0.71268535
6.81250048	0.71469927
6.81750011	0.71390188
6.82250023	0.71387190
6.82750034	0.71431631
6.83249998	0.71425498
6.83750057	0.71527231
6.84250021	0.71546459
6.84750080	0.71342278
6.85250044	0.71397793
6.85750008	0.71308798
6.86250067	0.71490085
6.86750031	0.71379519
6.87250042	0.71443397
6.87750053	0.71545196
6.88250017	0.71443862
6.88750029	0.71524858
6.89250040	0.71410733
6.89750052	0.71405709
6.90250063	0.71604490
6.90750027	0.71444029
6.91250038	0.71489519
6.91750050	0.71513760
6.92250061	0.71497935
6.92750025	0.71579689
6.93250036	0.71519625
6.93750048	0.71490216
6.94250011	0.71518892
6.94750071	0.71396345
6.95250034	0.71649849
6.95749998	0.71550888
6.96250057	0.71502167
6.96750021	0.71582311
6.97250080	0.71607214
6.97750044	0.71542859
6.98250008	0.71505111
6.98750067	0.71350396
6.99250031	0.71493155
6.99750042	0.71630239
7.00250053	0.71805137
7.00750017	0.71679419
7.01250029	0.71966261
7.01750040	0.71804696
7.02250052	0.71563399
7.02750063	0.71520460
7.03250027	0.71651495
7.03750038	0.71698791
7.04250050	0.71483499
7.04750061	0.71597946
7.05250025	0.71626312
7.05750036	0.71687299
7.06250048	0.71551907
7.06750011	0.71527201
7.07250071	0.71695137
7.07750034	0.71436340
7.08249998	0.71569538
7.08750057	0.71865642
7.09250021	0.71804363
7.09750080	0.71838450
7.10250044	0.71677810
7.10750008	0.71685523
7.11250067	0.71636999
7.11750031	0.71589512
7.12250042	0.71548074
7.12750053	0.71650457
7.13250017	0.71600336
7.13750029	0.71654969
7.14250040	0.71824491
7.14750052	0.71573919
7.15250063	0.71679103
7.15750027	0.71678054
7.16250038	0.71647364
7.16750050	0.71378404
7.17250061	0.71688676
7.17750025	0.71578389
7.18250036	0.71705121
7.18750048	0.71871036
7.19250011	0.71705860
7.19750071	0.71684515
7.20250034	0.71721852
7.20749998	0.71581453
7.21250057	0.71541548
7.21750021	0.71717906
7.22250080	0.71679884
7.22750044	0.71620893
7.23250008	0.71787173
7.23750067	0.71805507
7.24250031	0.71675563
7.24750042	0.71633542
7.25250053	0.71650141
7.25750017	0.71798927
7.26250029	0.71579617
7.26750040	0.71791869
7.27250052	0.71734917
7.27750063	0.71782833
7.28250027	0.71890253
7.28750038	0.71678817
7.29250050	0.71599561
7.29750061	0.71643573
7.30250025	0.71690482
7.30750036	0.71712780
7.31250048	0.71657383
7.31750011	0.71737027
7.32250071	0.71737140
7.32750034	0.71731430
7.33249998	0.71748281
7.33750057	0.71610594
7.34250021	0.71709085
7.34750080	0.71612030
7.35250044	0.71814507
7.35750008	0.71716076
7.36250067	0.71902764
7.36750031	0.71704352
7.37250042	0.71808344
7.37750053	0.71790445
7.38250017	0.71722579
7.38750029	0.71690643
7.39250040	0.71832949
7.39750052	0.71786714
7.40250063	0.71873653
7.40750027	0.71703494
7.41250038	0.71760142
7.41750050	0.71814209
7.42250061	0.71677428
7.42750025	0.71918803
7.43250036	0.71798509
7.43750048	0.71684164
7.44250011	0.71920854
7.44750071	0.71910864
7.45250034	0.71772718
7.45749998	0.71780223
7.46250057	0.71820629
7.46750021	0.71823531
7.47250080	0.71854347
7.47750044	0.71832579
7.48250008	0.71839643
7.48750067	0.71788877
7.49250031	0.71924186
7.49750042	0.71836555
7.50250053	0.71888262
7.50750017	0.71907949
7.51250029	0.71788973
7.51750040	0.71811587
7.52250052	0.71816838
7.52750063	0.71840358
7.53250027	0.71909487
7.53750038	0.71858388
7.54250050	0.71836895
7.54750061	0.71891075
7.55250025	0.71858662
7.55750036	0.71932626
7.56250048	0.71755296
7.56750011	0.71817446
7.57250071	0.72077781
7.57750034	0.71837795
7.58249998	0.71823126
7.58750057	0.72046411
7.59250021	0.71946228
7.59750080	0.71768343
7.60250044	0.71935207
7.60750008	0.72108692
7.61250067	0.71908128
7.61750031	0.71931374
7.62250042	0.72038895
7.62750053	0.71901369
7.63250017	0.71980780
7.63750029	0.71918911
7.64250040	0.71869880
7.64750052	0.71906698
7.65250063	0.71885437
7.65750027	0.71916389
7.66250038	0.71920609
7.66750050	0.72028148
7.67250061	0.72104561
7.67750025	0.72044402
7.68250036	0.71871334
7.68750048	0.71886069
7.69250011	0.72010773
7.69750071	0.71939790
7.70250034	0.71849281
7.70749998	0.72029436
7.71250057	0.72123551
7.71750021	0.72064197
7.72250080	0.72040659
7.72750044	0.71973789
7.73250008	0.72179419
7.73750067	0.72017276
7.74250031	0.72102195
7.74750042	0.72038537
7.75250053	0.72119933
7.75750017	0.72026354
7.76250029	0.72025353
7.76750040	0.72028637
7.77250052	0.72095060
7.77750063	0.71951401
7.78250027	0.71998560
7.78750038	0.71875650
7.79250050	0.72092539
7.79750061	0.72039378
7.80250025	0.71997589
7.80750036	0.72149688
7.81250048	0.71988177
7.81750011	0.72013909
7.82250071	0.72075552
7.82750034	0.72120738
7.83249998	0.71975684
7.83750057	0.72154504
7.84250021	0.72038031
7.84750080	0.72091281
7.85250044	0.72126448
7.85750008	0.72112727
7.86250067	0.72165716
7.86750031	0.71883899
7.87250042	0.72129905
7.87750053	0.71983624
7.88250017	0.72136021
7.88750029	0.72066921
7.89250040	0.72116405
7.89750052	0.72129548
7.90250063	0.71962601
7.90750027	0.72082418
7.91250038	0.71965957
7.91750050	0.72064304
7.92250061	0.72160202
7.92750025	0.72208864
7.93250036	0.72155124
7.93750048	0.72151679
7.94250011	0.72144294
7.94750071	0.72200453
7.95250034	0.72023457
7.95749998	0.72057748
7.96250057	0.71981996
7.96750021	0.72074026
7.97250080	0.72000414
7.97750044	0.72116327
7.98250008	0.72091156
7.98750067	0.72156554
7.99250031	0.72072357
7.99750042	0.72146654
8.00250053	0.72158831
8.00750065	0.72140992
8.01250076	0.72047418
8.01749992	0.72170943
8.02250099	0.72298330
8.02750015	0.72127646
8.03250027	0.72076207
8.03750038	0.72137016
8.04250050	0.72053277
8.04750061	0.72080272
8.05250073	0.72068131
8.05749989	0.72113788
8.06250095	0.72124839
8.06750011	0.72254491
8.07250023	0.72180480
8.07750034	0.72234887
8.08250046	0.72200346
8.08750057	0.72155792
8.09250069	0.72137851
8.09750080	0.72169125
8.10249996	0.72187942
8.10750008	0.72194260
8.11250019	0.72207999
8.11750031	0.72207522
8.12250042	0.72150481
8.12750053	0.72164685
8.13250065	0.72175115
8.13750076	0.72058004
8.14249992	0.72132689
8.14750099	0.72284114
8.15250015	0.72177458
8.15750027	0.72214186
8.16250038	0.72252285
8.16750050	0.72249091
8.17250061	0.72126317
8.17750073	0.72179604
8.18249989	0.72037613
8.18750095	0.72331494
8.19250011	0.72296900
8.19750023	0.72407532
8.20250034	0.72149038
8.20750046	0.72161883
8.21250057	0.72182363
8.21750069	0.72377121
8.22250080	0.72240299
8.22749996	0.72108948
8.23250008	0.72242290
8.23750019	0.72380435
8.24250031	0.72261989
8.24750042	0.72364074
8.25250053	0.72321999
8.25750065	0.72176647
8.26250076	0.72214544
8.26749992	0.72193140
8.27250099	0.72257507
8.27750015	0.72407174
8.28250027	0.72316116
8.28750038	0.72291464
8.29250050	0.72411168
8.29750061	0.72392368
8.30250073	0.72266674
8.30749989	0.72279900
8.31250095	0.72284979
8.31750011	0.72343796
8.32250023	0.72320020
8.32750034	0.72437018
8.33250046	0.72216994
8.33750057	0.72332197
8.34250069	0.72260195
8.34750080	0.72091377
8.35249996	0.72343469
8.35750008	0.72436732
8.36250019	0.72272414
8.36750031	0.72416967
8.37250042	0.72460169
8.37750053	0.72462273
8.38250065	0.72468609
8.38750076	0.72360647
8.39249992	0.72460151
8.39750099	0.72269583
8.40250015	0.72365314
8.40750027	0.72291881
8.41250038	0.72364408
8.41750050	0.72398067
8.42250061	0.72382832
8.42750073	0.72323400
8.43249989	0.72268164
8.43750095	0.72277761
8.44250011	0.72146052
8.44750023	0.72441947
8.45250034	0.72438657
8.45750046	0.72405684
8.46250057	0.72464657
8.46750069	0.72317320
8.47250080	0.72289616
8.47749996	0.72331256
8.48250008	0.72300494
8.48750019	0.72272277
8.49250031	0.72414702
8.49750042	0.72419214
8.50250053	0.72386503
8.50750065	0.72373468
8.51250076	0.72408199
8.51749992	0.72385365
8.52250099	0.72454602
8.52750015	0.72337061
8.53250027	0.72360331
8.53750038	0.72552156
8.54250050	0.72364843
8.54750061	0.72336292
8.55250073	0.72450900
8.55749989	0.72498858
8.56250000	0.72300625
8.56750107	0.72470325
8.57250023	0.72261643
8.57750034	0.72453141
8.58250046	0.72321558
8.58749962	0.72485310
8.59250069	0.72451836
8.59750080	0.72396690
8.60249996	0.72499108
8.60750008	0.72356164
8.61250019	0.72418207
8.61750126	0.72565115
8.62250042	0.72398925
8.62750053	0.72497058
8.63250065	0.72466129
8.63749981	0.72583443
8.64250088	0.72509599
8.64750099	0.72514707
8.65250015	0.72440779
8.65750027	0.72215259
8.66250038	0.72516406
8.66750050	0.72294140
8.67250061	0.72481090
8.67750073	0.72451305
8.68249989	0.72487795
8.68750000	0.72379744
8.69250107	0.72457618
8.69750023	0.72390646
8.70250034	0.72377247
8.70750046	0.72337931
8.71249962	0.72430277
8.71750069	0.72541362
8.72250080	0.72499019
8.72749996	0.72456735
8.73250008	0.72450131
8.73750019	0.72494662
8.74250126	0.72493047
8.74750042	0.72359514
8.75250053	0.72264993
8.75750065	0.72452408
8.76249981	0.72518533
8.76750088	0.72559923
8.77250099	0.72528970
8.77750015	0.72440362
8.78250027	0.72517103
8.78750038	0.72367001
8.79250050	0.72312528
8.79750061	0.72624695
8.80250073	0.72576326
8.80749989	0.72553647
8.81250000	0.72676587
8.81750107	0.72561353
8.82250023	0.72469920
8.82750034	0.72520465
8.83250046	0.72421193
8.83749962	0.72694248
8.84250069	0.72471440
8.84750080	0.72410560
8.85249996	0.72539657
8.85750008	0.72534025
8.86250019	0.72508121
8.86750126	0.72674304
8.87250042	0.72460449
8.87750053	0.72556263
8.88250065	0.72463173
8.88749981	0.72547328
8.89250088	0.72545415
8.89750099	0.72458208
8.90250015	0.72436661
8.90750027	0.72544682
8.91250038	0.72550887
8.91750050	0.72529078
8.92250061	0.72692180
8.92750073	0.72585839
8.93249989	0.72489309
8.93750000	0.72562844
8.94250107	0.72621793
8.94750023	0.72538191
8.95250034	0.72721773
8.95750046	0.72554404
8.96249962	0.72535115
8.96750069	0.72570217
8.97250080	0.72439706
8.97749996	0.72512496
8.98250008	0.72727877
8.98750019	0.72755426
8.99250126	0.72574860
8.99750042	0.72654706
9.00250053	0.72622883
9.00750065	0.72504854
9.01249981	0.72566754
9.01750088	0.72612584
9.02250099	0.72498429
9.02750015	0.72598791
9.03250027	0.72617441
9.03750038	0.72593391
9.04250050	0.72777760
9.04750061	0.72556329
9.05250073	0.72636080
9.05749989	0.72580814
9.06250000	0.72543335
9.06750107	0.72638196
9.07250023	0.72571874
9.07750034	0.72638565
9.08250046	0.72668660
9.08749962	0.72693384
9.09250069	0.72593117
9.09750080	0.72610432
9.10249996	0.72564256
9.10750008	0.72679800
9.11250019	0.72448957
9.11750126	0.72490573
9.12250042	0.72701627
9.12750053	0.72660911
9.13250065	0.72642052
9.13749981	0.72666067
9.14250088	0.72635603
9.14750099	0.72657329
9.15250015	0.72611529
9.15750027	0.72647971
9.16250038	0.72720814
9.16750050	0.72673845
9.17250061	0.72675937
9.17750073	0.72728115
9.18249989	0.72626185
9.18750000	0.72706813
9.19250107	0.72668386
9.19750023	0.72455567
9.20250034	0.72686136
9.20750046	0.72727919
9.21249962	0.72681004
9.21750069	0.72697032
9.22250080	0.72775865
9.22749996	0.72723216
9.23250008	0.72589469
9.23750019	0.72691113
9.24250126	0.72678596
9.24750042	0.72790611
9.25250053	0.72779322
9.25750065	0.72652739
9.26249981	0.72796673
9.26750088	0.72769159
9.27250099	0.72676903
9.27750015	0.72700799
9.28250027	0.72642934
9.28750038	0.72732604
9.29250050	0.72656214
9.29750061	0.72747588
9.30250073	0.72675335
9.30749989	0.72740906
9.31250000	0.72753304
9.31750107	0.72670484
9.32250023	0.72687334
9.32750034	0.72640228
9.33250046	0.72584987
9.33749962	0.72690302
9.34250069	0.72669494
9.34750080	0.72827613
9.35249996	0.72744834
9.35750008	0.72798115
9.36250019	0.72818959
9.36750126	0.72678357
9.37250042	0.72700202
9.37750053	0.72602600
9.38250065	0.72762954
9.38749981	0.72890800
9.39250088	0.72985488
9.39750099	0.72975481
9.40250015	0.72764146
9.40750027	0.72826046
9.41250038	0.72663856
9.41750050	0.72712916
9.42250061	0.72918069
9.42750073	0.72758144
9.43249989	0.72871631
9.43750000	0.72745645
9.44250107	0.72760201
9.44750023	0.72709346
9.45250034	0.72804809
9.45750046	0.72662777
9.46249962	0.72864854
9.46750069	0.72628051
9.47250080	0.72754806
9.47749996	0.72841084
9.48250008	0.72894746
9.48750019	0.72797757
9.49250126	0.72822398
9.49750042	0.72756618
9.50250053	0.72692591
9.50750065	0.72726470
9.51249981	0.72849488
9.51750088	0.72827202
9.52250099	0.72913086
9.52750015	0.72819024
9.53250027	0.72829813
9.53750038	0.72827458
9.54250050	0.72835284
9.54750061	0.72557259
9.55250073	0.72722739
9.55749989	0.72862965
9.56250000	0.72912735
9.56750107	0.72869623
9.57250023	0.72842079
9.57750034	0.72904027
9.58250046	0.72707897
9.58749962	0.72800744
9.59250069	0.72796780
9.59750080	0.72774065
9.60249996	0.72979063
9.60750008	0.72788495
9.61250019	0.72752762
9.61750126	0.72947174
9.62250042	0.72872418
9.62750053	0.72652948
9.63250065	0.72814202
9.63749981	0.72687048
9.64250088	0.72981739
9.64750099	0.72760379
9.65250015	0.72911394
9.65750027	0.72892112
9.66250038	0.73043382
9.66750050	0.72856820
9.67250061	0.72876108
9.67750073	0.72866422
9.68249989	0.72789258
9.68750000	0.72964442
9.69250107	0.72783619
9.69750023	0.72923923
9.70250034	0.73014361
9.70750046	0.72876221
9.71249962	0.72740299
9.71750069	0.72923160
9.72250080	0.72793704
9.72749996	0.72792202
9.73250008	0.72789055
9.73750019	0.72822875
9.74250126	0.72853994
9.74750042	0.72781825
9.75250053	0.72842795
9.75750065	0.72935230
9.76250076	0.72813809
9.76750088	0.72849035
9.77250099	0.72828060
9.77750015	0.72857881
9.78250027	0.72818589
9.78750134	0.72994196
9.79250050	0.72951764
9.79750061	0.72884810
9.80250073	0.72906101
9.80749989	0.72919053
9.81250095	0.72670591
9.81750107	0.72997630
9.82250023	0.72904760
9.82750034	0.72813189
9.83250046	0.73037934
9.83750057	0.72923243
9.84250069	0.73004198
9.84750080	0.72774988
9.85249996	0.72934330
9.85750008	0.72922242
9.86250114	0.72950977
9.86750126	0.72754633
9.87250042	0.72896099
9.87750053	0.72980797
9.88250065	0.72803652
9.88750076	0.72960371
9.89250088	0.72748756
9.89750099	0.72892940
9.90250015	0.72841489
9.90750027	0.72831380
9.91250134	0.72845298
9.91750050	0.72873986
9.92250061	0.73063660
9.92750073	0.72984612
9.93249989	0.72921067
9.93750095	0.72883469
9.94250107	0.72855550
9.94750023	0.72929162
9.95250034	0.72969562
9.95750046	0.72865272
9.96250057	0.72920197
9.96750069	0.73134530
9.97250080	0.72991294
9.97749996	0.72909671
9.98250008	0.72842211
9.98750114	0.72957301
9.99250126	0.72855377
[truncated: 4 more rows]
